# Supplementary material for: Genome-wide interaction study of a proxy for stress-sensitivity and its prediction of major depressive disorder
Source: PLoS One. 2018 Dec 20;13(12):e0209160. doi: 10.1371/journal.pone.0209160 (PMC6301766; doi:10.1371/journal.pone.0209160)
Supplement: S3 File — (CSV) [file pone.0209160.s004.csv]

MarkerName	Allele1	Allele2	Weight	Zscore	P-value	Direction
rs319924	a	g	30178.00	5.024	5.051e-07	++
rs246565	a	c	30149.00	-4.684	2.819e-06	--
rs2265265	a	c	29753.00	4.604	4.147e-06	++
rs1057530	a	g	30111.00	-4.556	5.205e-06	--
rs7199110	a	g	29545.00	-4.553	5.291e-06	--
rs10485358	a	g	30030.00	-4.546	5.464e-06	--
rs10778077	a	g	30031.00	4.540	5.621e-06	++
rs13358894	a	g	30239.00	4.527	5.992e-06	++
rs2256220	a	g	29172.00	-4.524	6.056e-06	--
rs3762096	a	g	29848.00	-4.521	6.147e-06	--
rs2221540	a	g	30247.00	-4.492	7.046e-06	--
rs10043659	a	g	29972.00	4.483	7.367e-06	++
rs10778078	a	g	30074.00	-4.450	8.575e-06	--
rs10987199	a	g	30164.00	-4.442	8.907e-06	--
rs10042132	a	g	30097.00	-4.416	1.006e-05	--
rs10894606	a	c	30136.00	-4.404	1.062e-05	--
rs7295089	a	g	29966.00	4.372	1.229e-05	++
rs9293292	a	g	27739.00	-4.351	1.358e-05	--
rs3097437	a	c	30237.00	4.346	1.383e-05	++
rs1999377	a	g	30164.00	4.344	1.401e-05	++
rs6862221	a	g	30158.00	4.342	1.414e-05	++
rs9293289	a	g	29118.00	-4.323	1.542e-05	--
rs4575282	a	g	30247.00	-4.313	1.607e-05	--
rs2417008	a	g	30215.00	-4.300	1.708e-05	--
rs7021461	a	c	30214.00	4.299	1.717e-05	++
rs9509508	a	g	30147.00	-4.289	1.797e-05	--
rs2094763	a	g	30210.00	4.284	1.836e-05	++
rs7342064	a	g	30185.00	4.151	3.315e-05	++
rs1019457	a	c	29266.00	-4.143	3.429e-05	--
rs2485662	a	g	29142.00	-4.123	3.741e-05	--
rs33419	a	g	29748.00	4.117	3.84e-05	++
rs2339794	a	g	29895.00	4.091	4.299e-05	++
rs317795	a	g	30235.00	4.083	4.452e-05	++
rs2216712	a	g	29743.00	4.080	4.5e-05	++
rs12610693	a	c	30217.00	4.073	4.647e-05	++
rs11998995	a	g	29806.00	4.055	5.003e-05	++
rs524763	a	g	30173.00	4.048	5.158e-05	++
rs1514796	a	g	30028.00	-4.047	5.19e-05	--
rs4887979	a	g	29075.00	4.037	5.407e-05	++
rs7762059	a	g	30010.00	4.029	5.597e-05	++
rs568619	a	g	30152.00	4.028	5.621e-05	++
rs10925648	a	g	30207.00	4.024	5.713e-05	++
rs2630811	a	c	30246.00	-4.011	6.041e-05	--
rs11189556	a	g	30062.00	-3.992	6.557e-05	--
rs1576587	a	c	29235.00	3.986	6.72e-05	++
rs12337910	a	g	30246.00	-3.979	6.934e-05	--
rs4770094	a	g	30026.00	-3.969	7.225e-05	--
rs7663070	a	g	30075.00	-3.962	7.438e-05	--
rs6038292	a	c	30196.00	3.958	7.564e-05	++
rs3805452	a	g	30240.00	3.953	7.705e-05	++
rs2305691	a	g	29627.00	3.941	8.131e-05	++
rs4743489	a	g	30118.00	-3.936	8.289e-05	--
rs7325885	a	c	30247.00	-3.935	8.312e-05	--
rs7317471	a	g	30240.00	3.933	8.383e-05	++
rs574716	a	g	28624.00	3.932	8.419e-05	++
rs4917737	a	g	29781.00	3.929	8.516e-05	++
rs7034019	a	c	30243.00	3.929	8.542e-05	++
rs4673509	a	c	30241.00	-3.925	8.688e-05	--
rs923877	a	g	29757.00	-3.918	8.926e-05	--
rs1946731	a	c	30044.00	-3.914	9.067e-05	--
rs7549149	a	c	30149.00	3.914	9.067e-05	++
rs12221212	a	g	30049.00	3.905	9.419e-05	++
rs11249061	a	g	30166.00	-3.903	9.495e-05	--
rs4446276	a	g	30035.00	3.897	9.721e-05	++
rs1568717	a	c	30031.00	3.895	9.809e-05	++
rs10764002	a	c	30247.00	-3.893	9.895e-05	--
rs10003789	a	g	30072.00	-3.890	0.0001003	--
rs520741	a	g	30224.00	-3.881	0.0001039	--
rs12348881	a	c	30241.00	-3.870	0.0001088	--
rs7897283	a	c	30200.00	-3.870	0.0001088	--
rs6441802	a	g	29919.00	3.855	0.0001159	++
rs6913021	a	c	29979.00	-3.855	0.000116	--
rs10002181	a	g	30077.00	-3.847	0.0001193	--
rs11115613	a	c	30244.00	3.841	0.0001225	++
rs2289279	a	g	29830.00	3.839	0.0001234	++
rs3733449	a	g	29008.00	3.837	0.0001246	++
rs10493719	a	g	30133.00	3.833	0.0001267	++
rs7767473	a	g	29468.00	-3.832	0.0001269	--
rs2190146	a	g	30210.00	3.829	0.0001284	++
rs10000875	a	g	30050.00	-3.828	0.0001294	--
rs11130350	a	c	30243.00	3.827	0.0001296	++
rs573070	a	g	30229.00	3.827	0.0001296	++
rs13094869	a	g	30224.00	-3.821	0.000133	--
rs3909721	a	g	30244.00	-3.818	0.0001348	--
rs5766743	a	g	27733.00	3.813	0.0001374	++
rs10063826	a	g	29969.00	-3.812	0.0001378	--
rs4956372	a	g	30079.00	3.808	0.0001399	++
rs4253730	a	g	27758.00	3.805	0.0001421	++
rs2215503	a	g	29221.00	3.802	0.0001438	++
rs1508207	a	g	28852.00	3.799	0.0001451	++
rs10738192	a	g	30246.00	3.789	0.0001511	++
rs7994886	a	g	29789.00	-3.785	0.0001539	--
rs1214752	a	g	30206.00	3.780	0.0001567	++
rs3098545	a	c	30186.00	-3.778	0.0001582	--
rs17390593	a	c	29230.00	-3.776	0.0001595	--
rs1966374	a	g	30246.00	3.770	0.0001634	++
rs4148118	a	g	30246.00	-3.769	0.0001637	--
rs17781702	a	c	30168.00	-3.764	0.0001669	--
rs1442140	a	g	29810.00	-3.754	0.0001742	--
rs4783107	a	g	30230.00	3.751	0.0001761	-+
rs4823613	a	g	27268.00	3.747	0.0001788	++
rs4692553	a	g	30247.00	3.745	0.0001804	++
rs6768356	a	c	28751.00	-3.744	0.0001813	--
rs4716535	a	g	30043.00	3.742	0.0001827	++
rs11136912	a	g	29472.00	3.742	0.0001828	++
rs4682737	a	g	30118.00	3.738	0.0001854	++
rs853506	a	g	30012.00	-3.735	0.0001881	--
rs369977	a	g	30241.00	3.734	0.0001884	++
rs11586125	a	g	29971.00	3.733	0.0001893	++
rs817827	a	g	29225.00	-3.733	0.0001893	--
rs4245110	a	c	30214.00	3.732	0.0001897	++
rs2297060	a	g	30176.00	3.731	0.000191	++
rs2839478	a	g	30083.00	-3.728	0.0001931	--
rs11811060	a	g	29812.00	3.727	0.0001936	++
rs16888239	a	g	29954.00	3.726	0.0001945	++
rs2168053	a	g	29863.00	-3.726	0.0001947	--
rs12580173	a	c	30245.00	-3.721	0.0001985	--
rs881395	a	g	29959.00	-3.717	0.0002019	--
rs2012223	a	g	30246.00	-3.714	0.000204	--
rs11051065	a	g	30086.00	-3.712	0.0002056	--
rs11956209	a	g	30247.00	-3.710	0.0002076	--
rs4703855	a	g	27475.00	-3.707	0.0002094	--
rs2335877	a	g	30013.00	3.707	0.0002096	++
rs535479	a	g	30200.00	-3.705	0.0002112	--
rs12453501	a	g	29201.00	3.704	0.0002122	++
rs203848	a	g	30241.00	-3.702	0.0002136	--
rs2426725	a	g	29442.00	3.698	0.0002177	++
rs11987584	a	g	26648.00	-3.695	0.0002198	--
rs9509495	a	g	30060.00	-3.694	0.0002204	--
rs4875441	a	g	29695.00	3.691	0.0002234	++
rs12221255	a	g	30041.00	3.686	0.0002279	++
rs7338610	a	g	30243.00	3.685	0.0002287	++
rs7997540	a	c	30139.00	-3.683	0.0002308	--
rs10043368	a	g	29353.00	-3.682	0.0002316	--
rs4253728	a	g	28100.00	-3.681	0.000232	--
rs56237	a	g	30080.00	3.679	0.0002345	++
rs12505581	a	g	30011.00	3.678	0.000235	++
rs16928802	a	g	30247.00	-3.677	0.0002359	--
rs7710292	a	g	29352.00	-3.676	0.0002373	--
rs11736535	a	g	30247.00	3.676	0.0002374	++
rs7619872	a	g	30247.00	-3.668	0.0002449	--
rs12367859	a	g	29827.00	-3.667	0.0002456	--
rs1457402	a	g	29829.00	-3.667	0.0002457	--
rs1556398	a	g	28595.00	3.665	0.000247	++
rs2875149	a	c	30247.00	3.662	0.0002498	++
rs9347781	a	g	29672.00	3.662	0.0002506	++
rs13141796	a	c	30246.00	3.649	0.0002633	++
rs1115717	a	g	30114.00	-3.646	0.0002663	--
rs706733	a	g	30090.00	-3.638	0.0002751	--
rs16878635	a	g	28220.00	-3.637	0.0002759	--
rs9509502	a	g	30215.00	-3.636	0.0002766	--
rs17341528	a	g	30089.00	3.633	0.0002804	++
rs3219487	a	g	30209.00	3.628	0.0002861	++
rs6558868	a	g	29759.00	3.627	0.0002863	++
rs9356135	a	c	30242.00	3.627	0.0002864	++
rs7687423	a	g	29996.00	-3.624	0.0002903	--
rs1014664	a	g	30209.00	3.619	0.0002952	++
rs13133104	a	g	28980.00	3.619	0.0002961	++
rs13216525	a	g	29942.00	3.618	0.0002967	++
rs2414428	a	g	29902.00	3.617	0.0002984	++
rs7136618	a	g	29732.00	3.616	0.0002996	++
rs4849321	a	g	29564.00	3.613	0.0003027	++
rs1887894	a	g	30138.00	3.611	0.0003047	++
rs10774037	a	g	29646.00	3.611	0.000305	++
rs225440	a	g	29546.00	-3.610	0.0003063	--
rs12108177	a	g	29003.00	-3.601	0.0003168	--
rs3906913	a	g	30113.00	3.592	0.0003285	++
rs1571513	a	g	29898.00	-3.591	0.0003294	--
rs17005004	a	g	30244.00	-3.591	0.0003296	--
rs4770118	a	c	30247.00	3.590	0.0003307	++
rs746484	a	g	30123.00	3.590	0.0003309	++
rs17078564	a	c	30162.00	-3.589	0.000332	--
rs9884442	a	g	30230.00	-3.589	0.0003325	--
rs11750720	a	g	29876.00	-3.587	0.0003339	--
rs9615662	a	g	30007.00	-3.584	0.0003379	--
rs1543887	a	c	28509.00	-3.584	0.0003385	--
rs7177611	a	g	29399.00	3.584	0.0003385	++
rs9369686	a	g	30247.00	-3.580	0.000344	--
rs5997930	a	g	30225.00	3.579	0.0003453	++
rs35902749	a	g	30227.00	3.578	0.0003469	++
rs3749527	a	g	30044.00	-3.575	0.0003496	--
rs1396634	a	g	30229.00	-3.570	0.0003573	--
rs12343454	a	g	30227.00	3.569	0.0003586	++
rs2046768	a	g	30108.00	3.568	0.00036	++
rs230989	a	g	30087.00	3.567	0.000361	++
rs17399290	a	c	28549.00	-3.567	0.0003616	--
rs12292425	a	c	30213.00	3.566	0.0003619	++
rs9384296	a	g	28977.00	-3.565	0.0003642	--
rs10769204	a	g	30111.00	3.563	0.0003673	++
rs9620654	a	g	30247.00	-3.562	0.0003681	--
rs12937250	a	c	30214.00	3.561	0.0003688	++
rs10860654	a	g	29816.00	-3.559	0.0003719	--
rs11076322	a	g	30175.00	-3.559	0.0003727	--
rs10476041	a	c	30117.00	-3.557	0.0003749	--
rs16996345	a	g	30158.00	3.556	0.0003768	++
rs1538196	a	c	30163.00	-3.555	0.0003773	--
rs6535746	a	c	29616.00	-3.555	0.0003786	--
rs13110484	a	g	30246.00	3.552	0.0003816	-+
rs598210	a	g	29278.00	-3.551	0.0003844	--
rs1477396	a	g	28173.00	-3.549	0.0003867	--
rs17808766	a	g	29803.00	3.548	0.0003884	++
rs8134226	a	g	29933.00	-3.547	0.0003898	--
rs2274825	a	g	30133.00	3.545	0.0003922	++
rs12497205	a	g	30245.00	3.542	0.0003965	++
rs10162396	a	g	30246.00	3.539	0.0004023	++
rs1009448	a	g	29780.00	3.538	0.0004027	++
rs10508695	a	g	30137.00	3.538	0.0004028	-+
rs6825690	a	g	30209.00	-3.538	0.0004033	--
rs10733849	a	g	30170.00	3.538	0.0004039	++
rs942288	a	g	30209.00	-3.536	0.0004067	--
rs682626	a	g	24595.00	-3.536	0.0004069	--
rs3802890	a	g	30078.00	3.535	0.0004084	++
rs12308165	a	c	29854.00	3.532	0.0004122	++
rs4754019	a	g	29321.00	-3.530	0.0004151	--
rs4804524	a	g	30034.00	-3.528	0.0004195	--
rs403237	a	g	28709.00	-3.527	0.0004198	--
rs1005500	a	g	29849.00	3.526	0.0004211	++
rs17479671	a	g	29987.00	3.526	0.000422	++
rs6046151	a	g	30056.00	3.525	0.0004229	++
rs2936952	a	g	29085.00	3.524	0.0004253	++
rs17082472	a	g	30123.00	-3.522	0.0004282	--
rs12818377	a	g	30092.00	-3.522	0.0004286	--
rs5743899	a	g	30205.00	-3.521	0.0004302	--
rs388910	a	g	29316.00	3.520	0.0004317	++
rs9258437	a	g	30247.00	-3.518	0.000434	--
rs11017701	a	g	30083.00	-3.518	0.0004355	--
rs1430961	a	g	29328.00	-3.518	0.0004356	--
rs13098181	a	g	30209.00	3.516	0.000438	++
rs12122815	a	g	30191.00	3.514	0.0004413	++
rs9764	a	g	30237.00	3.513	0.0004436	++
rs10979978	a	g	29999.00	-3.512	0.0004448	--
rs1486025	a	g	30244.00	3.511	0.0004472	++
rs1568330	a	c	27036.00	-3.510	0.0004488	--
rs13290614	a	g	30099.00	-3.509	0.0004491	--
rs13290624	a	g	30099.00	-3.509	0.0004491	--
rs2302629	a	g	28532.00	-3.507	0.000453	--
rs385768	a	g	30196.00	-3.507	0.0004533	--
rs4717992	a	g	30225.00	3.507	0.0004536	++
rs1427696	a	g	29634.00	-3.507	0.0004537	--
rs12000507	a	g	30247.00	3.506	0.0004553	++
rs9840881	a	g	29982.00	-3.505	0.000457	--
rs4253725	a	t	27973.00	-3.504	0.000459	--
rs1220081	a	c	30245.00	-3.502	0.0004613	--
rs17077838	a	g	29997.00	-3.500	0.0004653	--
rs415945	a	c	30241.00	3.500	0.0004658	++
rs4714684	a	c	30152.00	-3.499	0.0004672	--
rs11576947	a	g	29739.00	-3.498	0.0004692	+-
rs10845873	a	g	29893.00	3.497	0.0004708	++
rs17256174	a	g	30134.00	3.494	0.0004762	++
rs6822195	a	g	28812.00	-3.490	0.0004825	--
rs756274	a	g	30126.00	3.490	0.0004825	++
rs12447674	a	g	29762.00	-3.490	0.0004826	--
rs4502650	a	g	29389.00	-3.490	0.0004827	--
rs11801758	a	g	30225.00	-3.490	0.0004828	--
rs11921628	a	c	30135.00	3.488	0.0004866	++
rs1899389	a	g	29430.00	3.486	0.0004895	++
rs8111071	a	g	30246.00	3.486	0.0004903	++
rs321498	a	g	30138.00	-3.485	0.0004914	--
rs2162256	a	g	30246.00	3.483	0.0004951	++
rs212290	a	g	30240.00	3.481	0.0004999	++
rs10738191	a	g	30186.00	3.479	0.0005034	++
rs10860653	a	g	29862.00	-3.478	0.0005049	--
rs9610467	a	g	29885.00	3.476	0.0005092	++
rs225448	a	g	30247.00	3.475	0.0005104	++
rs7758456	a	g	30246.00	3.475	0.0005108	++
rs9323803	a	g	30202.00	-3.473	0.0005146	--
rs1482463	a	g	30226.00	-3.472	0.0005159	--
rs17256298	a	c	30112.00	-3.472	0.0005164	--
rs10496149	a	g	29941.00	3.472	0.0005173	++
rs2963271	a	g	30239.00	3.470	0.0005204	++
rs7721922	a	g	30128.00	-3.468	0.0005234	--
rs5768108	a	g	30171.00	3.466	0.0005285	++
rs12465679	a	g	29920.00	-3.465	0.0005312	--
rs17086159	a	g	29994.00	3.464	0.0005319	++
rs222238	a	c	29729.00	-3.464	0.000532	+-
rs6778964	a	g	30027.00	-3.463	0.0005338	--
rs7690353	a	g	30063.00	3.462	0.0005368	++
rs11218700	a	g	30044.00	-3.461	0.0005379	--
rs4764629	a	c	29869.00	3.459	0.0005426	++
rs4253776	a	g	30246.00	3.458	0.0005442	++
rs10821759	a	c	29993.00	-3.457	0.0005453	--
rs4765914	a	g	29734.00	-3.457	0.0005471	--
rs9384302	a	g	30019.00	-3.456	0.0005473	--
rs1012768	a	c	30213.00	-3.454	0.0005522	--
rs13357659	a	g	30173.00	3.453	0.0005541	++
rs2107970	a	g	30227.00	3.451	0.0005575	++
rs10791535	a	g	29780.00	3.451	0.0005595	++
rs11108368	a	g	28845.00	-3.450	0.0005597	--
rs4620692	a	g	29859.00	3.449	0.0005622	++
rs9993229	a	g	29763.00	-3.449	0.0005627	--
rs1365460	a	g	30129.00	-3.448	0.0005654	--
rs6537129	a	g	29809.00	-3.447	0.000566	--
rs587409	a	g	30231.00	3.446	0.0005682	++
rs7068441	a	g	29900.00	-3.446	0.0005692	--
rs1078734	a	g	30009.00	3.445	0.0005708	-+
rs34037947	a	g	30225.00	3.445	0.0005715	++
rs16975754	a	g	29348.00	3.444	0.0005734	-+
rs2146544	a	c	30225.00	-3.443	0.0005753	--
rs10099571	a	g	29924.00	-3.442	0.0005767	--
rs660526	a	g	29832.00	-3.442	0.0005767	--
rs3806268	a	g	29673.00	3.442	0.0005773	++
rs2615973	a	c	30077.00	-3.441	0.0005795	--
rs2290472	a	g	30244.00	3.441	0.0005799	++
rs230999	a	g	30060.00	3.440	0.0005808	++
rs10157478	a	g	30219.00	-3.438	0.0005859	--
rs876701	a	g	30233.00	3.436	0.0005897	++
rs7132044	a	g	24171.00	-3.436	0.0005912	--
rs1034109	a	g	30018.00	-3.435	0.0005931	+-
rs6791571	a	g	29923.00	3.434	0.0005937	++
rs328992	a	c	29607.00	-3.433	0.000596	--
rs6857601	a	g	29846.00	-3.433	0.0005972	--
rs12493965	a	g	30190.00	-3.433	0.0005977	--
rs12716634	a	g	29687.00	-3.432	0.0005981	--
rs703558	a	g	29770.00	3.432	0.0005982	++
rs3750919	a	g	30061.00	-3.432	0.0005998	--
rs10857925	a	g	30133.00	3.429	0.0006051	++
rs4765253	a	g	29859.00	-3.428	0.0006074	--
rs7529169	a	g	30126.00	3.427	0.0006113	++
rs6752467	a	g	28800.00	3.427	0.0006114	++
rs4943839	a	g	30166.00	-3.424	0.0006161	--
rs6491070	a	g	30186.00	3.424	0.0006174	++
rs7232315	a	g	26356.00	3.423	0.0006205	++
rs2110699	a	g	29965.00	3.422	0.0006216	++
rs2602374	a	g	29872.00	3.421	0.000624	++
rs952664	a	g	29783.00	3.421	0.0006244	++
rs2075258	a	g	30245.00	3.418	0.0006309	++
rs12054750	a	g	30238.00	-3.417	0.0006343	--
rs1365461	a	c	30081.00	-3.416	0.0006352	--
rs10805539	a	g	29349.00	-3.416	0.0006358	--
rs9539066	a	c	29645.00	-3.415	0.0006371	--
rs3102480	a	c	30190.00	-3.411	0.000647	--
rs1429362	a	c	29833.00	3.411	0.0006482	++
rs1835959	a	g	30247.00	-3.410	0.0006493	--
rs7584360	a	c	30013.00	-3.409	0.0006516	--
rs11575668	a	g	29700.00	3.409	0.0006527	++
rs10510908	a	g	30023.00	3.407	0.0006563	++
rs9394952	a	g	30243.00	3.407	0.0006578	++
rs10899363	a	g	29720.00	3.405	0.0006608	++
rs17097029	a	g	30138.00	3.405	0.000661	++
rs1058530	a	g	29918.00	-3.405	0.0006613	--
rs218041	a	g	30090.00	-3.405	0.0006614	--
rs3732420	a	g	30225.00	3.405	0.0006628	++
rs2733028	a	g	30239.00	3.404	0.0006639	++
rs2739734	a	g	26169.00	3.401	0.0006725	++
rs2008239	a	g	30103.00	3.400	0.0006748	++
rs12542406	a	g	30079.00	3.399	0.0006768	++
rs4723534	a	c	26431.00	-3.398	0.0006784	--
rs12366135	a	c	29955.00	-3.398	0.0006798	--
rs2180911	a	g	30244.00	-3.397	0.0006804	--
rs11219590	a	g	29844.00	-3.395	0.000686	--
rs6887435	a	g	30212.00	-3.395	0.0006875	--
rs4560012	a	c	30238.00	3.394	0.0006877	++
rs10128918	a	g	29937.00	3.394	0.000689	++
rs7784234	a	g	30242.00	-3.392	0.0006945	--
rs7476	a	c	29509.00	3.391	0.0006952	++
rs6910880	a	g	29064.00	-3.391	0.000697	+-
rs1025748	a	c	28830.00	-3.390	0.000698	--
rs16829853	a	g	30241.00	-3.390	0.0006983	--
rs9592096	a	g	29742.00	3.390	0.0006983	++
rs11590245	a	g	30031.00	3.389	0.0007016	++
rs542796	a	g	30002.00	3.388	0.0007038	++
rs229919	a	g	30247.00	3.387	0.0007063	++
rs2188942	a	g	30056.00	3.387	0.0007068	++
rs11942998	a	c	30070.00	3.387	0.0007078	++
rs17027263	a	g	30238.00	3.386	0.0007084	++
rs4840986	a	g	29997.00	3.386	0.0007098	++
rs709063	a	g	30246.00	-3.386	0.00071	--
rs1391408	a	g	30063.00	-3.385	0.0007107	--
rs1384451	a	c	30181.00	-3.384	0.0007144	--
rs9302387	a	c	23715.00	3.384	0.0007144	++
rs13232525	a	g	29902.00	-3.383	0.0007159	--
rs3784484	a	g	30054.00	3.383	0.0007172	++
rs487083	a	c	30147.00	3.382	0.0007193	++
rs7793555	a	g	29777.00	3.382	0.0007199	++
rs6894855	a	c	29762.00	-3.382	0.0007202	--
rs6828820	a	g	30193.00	-3.380	0.0007249	--
rs3922303	a	g	29940.00	3.379	0.0007268	++
rs10906624	a	c	29995.00	-3.379	0.0007269	--
rs4121787	a	g	30247.00	3.379	0.0007274	++
rs4925414	a	g	30243.00	-3.378	0.0007314	--
rs922324	a	c	30229.00	3.377	0.0007323	++
rs6427053	a	g	29899.00	3.376	0.000736	++
rs17117636	a	g	30053.00	3.375	0.0007391	++
rs3858887	a	g	29950.00	-3.375	0.0007391	--
rs4676327	a	g	30057.00	-3.374	0.0007408	--
rs1708676	a	c	30245.00	3.374	0.0007411	++
rs821749	a	g	30027.00	-3.374	0.0007418	--
rs3858101	a	g	30243.00	3.372	0.000747	++
rs10168780	a	c	30153.00	3.371	0.0007487	-+
rs4978810	a	g	30160.00	3.371	0.0007497	++
rs7123002	a	g	30079.00	3.371	0.0007503	++
rs4839203	a	g	30240.00	3.370	0.000753	++
rs11102257	a	g	30246.00	3.369	0.0007535	++
rs1411381	a	c	30092.00	-3.369	0.0007536	--
rs716701	a	g	29752.00	-3.369	0.0007548	--
rs9353857	a	g	29900.00	3.368	0.0007572	++
rs9294508	a	g	29863.00	3.367	0.0007607	++
rs740229	a	g	30247.00	-3.367	0.0007612	--
rs6849510	a	g	30231.00	3.367	0.0007613	++
rs193931	a	g	30243.00	3.365	0.0007649	++
rs3829206	a	g	29298.00	3.365	0.0007666	++
rs11058197	a	g	29977.00	-3.363	0.0007702	--
rs2281164	a	g	30247.00	3.362	0.0007725	++
rs512703	a	g	30246.00	3.362	0.000775	++
rs4962633	a	c	29847.00	3.360	0.0007782	++
rs7929077	a	g	29517.00	-3.360	0.00078	--
rs6845132	a	g	29989.00	-3.359	0.0007819	--
rs2300453	a	c	29981.00	3.359	0.000783	++
rs12107951	a	g	30247.00	-3.358	0.000784	--
rs11178323	a	g	30055.00	-3.357	0.0007882	--
rs10511391	a	g	30227.00	-3.356	0.0007904	--
rs11621043	a	c	30247.00	3.356	0.0007905	++
rs2813550	a	c	30227.00	-3.356	0.0007905	--
rs9894096	a	g	30044.00	-3.356	0.0007907	--
rs11685642	a	g	29231.00	3.356	0.0007912	++
rs3801595	a	c	30243.00	3.355	0.0007928	++
rs7098224	a	c	29288.00	-3.355	0.000793	--
rs4256003	a	c	24294.00	-3.355	0.0007948	--
rs2238070	a	c	28865.00	3.354	0.0007954	++
rs236082	a	g	30089.00	-3.354	0.0007968	--
rs1399058	a	g	29640.00	-3.353	0.0007999	--
rs9258866	a	c	30245.00	-3.352	0.000802	--
rs9540682	a	g	29712.00	3.352	0.0008029	++
rs4971358	a	c	29334.00	3.351	0.0008045	++
rs5768350	a	g	30204.00	-3.351	0.0008052	--
rs1997341	a	g	30118.00	3.351	0.000806	++
rs258694	a	g	29844.00	-3.350	0.0008077	--
rs7771614	a	g	29206.00	-3.350	0.0008092	--
rs9349256	a	g	30245.00	3.348	0.0008126	++
rs4716881	a	g	30071.00	3.348	0.0008138	++
rs2914129	a	c	30181.00	-3.347	0.0008179	--
rs493632	a	g	30164.00	3.346	0.0008198	++
rs872501	a	g	19362.00	3.346	0.0008207	++
rs12658017	a	c	30162.00	3.346	0.0008213	++
rs17617922	a	g	29716.00	3.344	0.0008266	++
rs12601458	a	c	29765.00	-3.342	0.0008318	--
rs17119433	a	g	30043.00	3.342	0.0008325	++
rs7802493	a	g	30224.00	-3.340	0.0008364	--
rs2810616	a	g	30057.00	3.339	0.0008418	++
rs11620165	a	c	29974.00	-3.338	0.0008432	--
rs1554624	a	g	30008.00	3.338	0.0008433	++
rs4378601	a	c	29899.00	-3.338	0.0008452	--
rs10105657	a	g	30189.00	-3.336	0.0008485	--
rs835839	a	g	30019.00	-3.336	0.0008491	--
rs13287491	a	g	29891.00	3.336	0.0008503	++
rs1011973	a	g	29211.00	3.335	0.0008527	++
rs11779265	a	g	30114.00	-3.334	0.0008551	--
rs11216631	a	c	27713.00	-3.334	0.0008555	--
rs10226649	a	g	30183.00	-3.334	0.0008571	--
rs810834	a	c	29157.00	3.334	0.0008575	++
rs12310861	a	c	30149.00	-3.333	0.0008582	--
rs12685120	a	c	29822.00	3.333	0.000859	++
rs7034070	a	g	29497.00	-3.333	0.0008606	--
rs10486267	a	c	30095.00	-3.332	0.0008612	--
rs12407601	a	g	30218.00	-3.332	0.0008615	--
rs10409280	a	g	30247.00	3.331	0.0008655	++
rs6100476	a	g	29238.00	3.331	0.0008664	++
rs10491465	a	c	30243.00	3.331	0.0008665	++
rs10860886	a	c	29834.00	-3.331	0.0008668	--
rs10460894	a	g	30186.00	3.329	0.0008711	++
rs2505883	a	g	30184.00	3.328	0.0008738	++
rs10448016	a	g	30193.00	-3.328	0.000875	--
rs11961044	a	g	30111.00	-3.328	0.0008755	--
rs1930212	a	g	30183.00	-3.328	0.000876	--
rs9384297	a	c	29879.00	3.327	0.0008765	++
rs8103247	a	g	30086.00	-3.327	0.0008787	--
rs7951579	a	g	30030.00	-3.326	0.0008802	--
rs7484002	a	g	30220.00	3.326	0.0008803	++
rs10008353	a	c	30043.00	-3.326	0.0008805	--
rs4149525	a	g	30244.00	-3.326	0.0008807	--
rs7246673	a	c	29937.00	3.326	0.0008817	++
rs1322736	a	g	29891.00	-3.326	0.0008819	--
rs17117713	a	g	30101.00	-3.326	0.0008826	--
rs4588783	a	g	30128.00	-3.325	0.0008831	--
rs1887536	a	g	30092.00	3.325	0.0008837	++
rs2815854	a	c	29482.00	3.325	0.0008851	++
rs515513	a	c	29105.00	-3.323	0.000891	--
rs4294195	a	g	30245.00	-3.323	0.0008919	--
rs12756783	a	g	29706.00	3.322	0.0008927	++
rs17756186	a	g	29921.00	-3.321	0.0008963	--
rs2179798	a	g	29690.00	3.321	0.0008979	++
rs17074351	a	g	28822.00	-3.320	0.0008998	--
rs17134821	a	g	30090.00	-3.319	0.0009022	--
rs4745765	a	g	30242.00	3.319	0.0009025	++
rs4148111	c	g	29340.00	-3.319	0.0009038	--
rs2823188	a	g	30076.00	3.318	0.0009062	++
rs2899666	a	g	29858.00	-3.317	0.0009086	--
rs10874347	a	c	29824.00	3.317	0.0009096	++
rs4597914	a	g	29677.00	3.316	0.0009134	++
rs4428744	a	c	29132.00	3.316	0.0009141	++
rs225446	a	g	29698.00	-3.315	0.0009165	--
rs6477714	a	c	29666.00	-3.314	0.0009197	--
rs10087445	a	g	30212.00	3.314	0.0009198	++
rs7125907	a	g	30215.00	-3.314	0.000921	--
rs4319473	a	g	30157.00	-3.313	0.0009239	--
rs1124188	a	g	29933.00	-3.312	0.0009252	--
rs1746015	a	g	29662.00	-3.312	0.0009267	--
rs12476718	a	c	30122.00	3.311	0.0009312	++
rs4337775	a	g	29458.00	3.310	0.0009338	++
rs12719052	a	g	29873.00	-3.309	0.0009363	--
rs7074563	a	g	30027.00	-3.309	0.0009364	--
rs962349	a	g	29700.00	-3.309	0.0009364	--
rs2503870	a	g	27029.00	-3.307	0.0009434	--
rs7895907	a	c	28761.00	-3.307	0.0009439	--
rs12349156	a	g	30133.00	3.306	0.0009465	++
rs16957557	a	g	30246.00	3.306	0.0009465	++
rs16948209	a	g	29755.00	3.305	0.0009492	++
rs1715901	a	g	29601.00	3.305	0.0009502	++
rs231007	a	g	29967.00	3.305	0.0009504	++
rs10001198	a	g	30219.00	3.305	0.0009509	++
rs12673911	a	g	29923.00	-3.305	0.0009511	--
rs12644119	a	c	30247.00	3.304	0.0009528	++
rs2063860	a	g	30008.00	-3.304	0.0009529	--
rs6677309	a	c	30170.00	3.304	0.0009534	++
rs7010684	a	g	29695.00	3.303	0.000955	++
rs16938506	a	c	30154.00	3.303	0.0009553	++
rs7723734	a	c	24562.00	3.303	0.0009555	++
rs10000775	a	g	29822.00	-3.303	0.0009569	--
rs16897460	a	g	30098.00	-3.302	0.0009585	--
rs17047682	a	g	29300.00	-3.302	0.0009589	--
rs1521154	a	g	30191.00	3.300	0.0009671	++
rs17762031	a	g	30081.00	-3.300	0.0009682	--
rs7999346	a	c	30107.00	3.299	0.0009697	++
rs10810126	a	g	29387.00	-3.299	0.0009713	--
rs2497714	a	g	30047.00	3.298	0.0009724	++
rs258723	a	g	29715.00	-3.298	0.0009745	--
rs1753430	a	g	30246.00	3.298	0.0009747	++
rs988843	a	g	30127.00	3.297	0.0009758	++
rs9958474	a	g	29794.00	-3.297	0.0009772	--
rs10050519	a	g	29809.00	-3.297	0.0009776	--
rs2763983	a	g	30125.00	3.297	0.000978	++
rs12482753	a	g	30231.00	3.297	0.0009788	++
rs1929412	a	c	30213.00	-3.297	0.0009789	--
rs9509488	a	g	30232.00	-3.296	0.0009793	--
rs6695464	a	g	29655.00	-3.295	0.0009826	--
rs7115509	a	g	30214.00	-3.295	0.0009859	--
rs10781013	a	g	29784.00	3.294	0.0009877	++
rs7481312	a	g	30172.00	-3.294	0.0009881	--
rs570061	a	g	30091.00	3.293	0.0009895	++
rs10928190	a	g	29518.00	3.293	0.0009897	++
rs6108159	a	g	30247.00	-3.293	0.0009926	--
rs12763436	a	c	30217.00	3.292	0.0009932	++
rs12350416	a	g	30082.00	-3.292	0.0009955	--
rs35623865	a	g	29424.00	-3.292	0.0009956	--
rs4242599	a	g	30247.00	-3.290	0.001003	--
rs11583145	a	g	30098.00	3.289	0.001005	++
rs231010	a	c	29965.00	-3.289	0.001006	--
rs10274622	a	g	29600.00	-3.288	0.001007	--
rs7820620	a	g	30245.00	3.288	0.001008	++
rs628177	a	g	29917.00	3.288	0.00101	++
rs9558434	a	g	30014.00	-3.288	0.00101	--
rs4642743	a	g	30200.00	3.287	0.001011	++
rs12102024	a	g	30001.00	3.287	0.001012	++
rs6799976	a	g	29602.00	-3.287	0.001013	--
rs166833	a	c	30199.00	-3.287	0.001014	--
rs250430	a	g	30245.00	3.286	0.001015	++
rs7187831	a	g	29877.00	-3.286	0.001016	--
rs12553961	a	c	30190.00	-3.286	0.001017	--
rs2776402	a	g	29477.00	-3.285	0.001018	--
rs16849801	a	c	30156.00	3.285	0.001021	++
rs11058200	a	g	29967.00	3.284	0.001022	++
rs2083288	a	g	29061.00	-3.283	0.001026	--
rs6775887	a	g	29198.00	3.283	0.001026	++
rs705384	a	g	29478.00	3.283	0.001026	++
rs11719930	a	g	29934.00	3.283	0.001027	++
rs17760780	a	g	30222.00	-3.282	0.00103	--
rs10944520	a	g	30215.00	3.280	0.00104	-+
rs799588	a	g	29090.00	-3.279	0.00104	--
rs1114334	a	g	30136.00	3.278	0.001045	++
rs11782884	a	c	29933.00	3.278	0.001046	++
rs11136864	a	c	30242.00	3.278	0.001047	++
rs12753622	a	g	29909.00	-3.277	0.001048	--
rs5995370	a	g	30246.00	-3.277	0.001048	--
rs7315674	a	g	29799.00	-3.277	0.001048	--
rs5768148	a	c	30054.00	3.277	0.001049	++
rs6462495	a	g	30009.00	3.277	0.001049	-+
rs11576398	a	g	30208.00	3.277	0.00105	++
rs1557368	a	g	30001.00	3.276	0.001051	++
rs1004363	a	g	29706.00	3.276	0.001052	++
rs2645081	a	g	30185.00	3.276	0.001053	++
rs6962739	a	g	28505.00	3.276	0.001053	++
rs7079618	a	c	30177.00	-3.276	0.001054	--
rs17134327	a	g	30127.00	3.275	0.001055	++
rs397247	a	g	28794.00	3.275	0.001055	++
rs4930999	a	g	29657.00	3.275	0.001055	++
rs9294112	a	g	26845.00	3.274	0.001059	++
rs512007	a	c	29964.00	3.274	0.001062	++
rs1203808	a	g	30246.00	-3.273	0.001064	--
rs6715108	a	g	30039.00	-3.273	0.001064	+-
rs841435	a	g	30144.00	3.273	0.001065	++
rs231597	a	g	30247.00	3.273	0.001066	++
rs9542109	a	g	30244.00	-3.272	0.001067	--
rs10199125	a	g	28257.00	3.272	0.001068	++
rs2477831	a	g	29993.00	3.272	0.001069	++
rs2723054	a	g	30144.00	3.271	0.001073	++
rs8086559	a	g	30205.00	-3.270	0.001074	--
rs12945508	a	c	30149.00	-3.270	0.001075	--
rs9596054	a	g	30041.00	3.270	0.001075	++
rs3001336	a	g	30205.00	-3.270	0.001076	--
rs13068024	a	g	29981.00	-3.270	0.001077	--
rs715947	a	c	29970.00	3.270	0.001077	++
rs6770257	a	g	29552.00	-3.269	0.001078	--
rs1943214	a	g	28831.00	3.269	0.001079	++
rs9258525	a	g	30245.00	3.268	0.001083	++
rs758518	a	g	30070.00	3.268	0.001084	++
rs13255589	a	c	30084.00	-3.268	0.001085	--
rs7306935	a	c	29793.00	3.267	0.001088	++
rs10887406	a	g	30068.00	3.266	0.001089	++
rs12451487	a	g	29937.00	-3.265	0.001094	--
rs9277052	a	g	30246.00	3.264	0.001097	++
rs11032342	a	g	30171.00	-3.264	0.001099	--
rs10762122	a	g	30170.00	-3.264	0.0011	--
rs10005825	a	g	30040.00	3.263	0.001101	++
rs10160701	a	g	30196.00	-3.263	0.001101	--
rs12257109	a	g	30109.00	3.263	0.001102	++
rs8060595	a	g	30246.00	-3.263	0.001103	--
rs1319755	a	g	29481.00	-3.262	0.001105	--
rs4659660	a	g	29428.00	3.262	0.001106	++
rs17590869	a	g	29615.00	3.262	0.001107	++
rs9552981	a	g	29818.00	-3.261	0.00111	--
rs10782864	a	g	30157.00	3.258	0.00112	++
rs2733019	a	g	29822.00	3.259	0.00112	++
rs857788	a	g	30247.00	3.259	0.00112	++
rs12857574	a	c	30247.00	3.258	0.001121	++
rs10945799	a	c	29010.00	-3.258	0.001123	--
rs11819869	a	g	30161.00	-3.257	0.001125	--
rs38545	a	g	29695.00	-3.257	0.001127	--
rs10846900	a	g	29951.00	3.257	0.001128	++
rs3133539	a	g	30110.00	3.256	0.001129	++
rs2547985	a	c	30047.00	-3.255	0.001134	--
rs6770532	a	c	29890.00	3.252	0.001145	++
rs502092	a	g	16368.00	3.251	0.001149	++
rs637027	a	g	29904.00	3.251	0.001149	++
rs10990270	a	g	30163.00	3.251	0.00115	++
rs17149775	a	g	30232.00	-3.251	0.00115	--
rs2187155	a	g	30185.00	-3.251	0.001151	--
rs2369932	a	g	30208.00	-3.251	0.001151	--
rs10482634	a	g	30146.00	3.250	0.001154	++
rs4823722	a	g	29985.00	-3.248	0.001161	--
rs7653123	a	g	30219.00	3.248	0.001161	++
rs9349342	a	g	29406.00	3.248	0.001164	++
rs16873582	a	g	30012.00	3.247	0.001166	++
rs4768992	a	c	29875.00	3.247	0.001166	++
rs12371268	a	g	30129.00	3.247	0.001167	++
rs4869558	a	g	26389.00	3.246	0.001169	++
rs6779021	a	g	30108.00	-3.246	0.001172	--
rs7206678	a	g	30176.00	3.245	0.001173	++
rs12164168	a	g	29870.00	-3.245	0.001174	--
rs2733016	a	g	29845.00	3.245	0.001174	++
rs7124266	a	c	29965.00	-3.244	0.001177	--
rs208015	a	g	30235.00	3.243	0.001183	++
rs17016018	a	c	29863.00	-3.243	0.001184	--
rs6490111	a	c	30220.00	3.242	0.001188	++
rs12324117	a	g	30224.00	3.241	0.001191	++
rs10414737	a	g	30243.00	-3.240	0.001194	--
rs10483461	a	g	30126.00	3.240	0.001197	++
rs11858405	a	g	30164.00	3.240	0.001197	++
rs12821479	a	g	30061.00	3.239	0.001199	++
rs225447	a	g	29568.00	3.239	0.001199	++
rs601204	a	g	29455.00	3.239	0.0012	++
rs9908294	a	g	29864.00	3.239	0.0012	-+
rs9991417	a	g	30246.00	-3.239	0.0012	--
rs4823719	a	g	29999.00	-3.238	0.001202	--
rs1041951	a	g	30247.00	3.237	0.001206	++
rs658141	a	g	29996.00	3.237	0.001206	++
rs892085	a	g	29605.00	-3.237	0.001206	--
rs6681289	a	g	29924.00	3.237	0.001207	++
rs925825	a	g	29205.00	-3.236	0.00121	--
rs9556427	a	g	30157.00	-3.237	0.00121	--
rs7164193	a	g	30245.00	3.236	0.001211	++
rs857785	a	g	30189.00	-3.236	0.001213	--
rs585730	a	g	30137.00	3.235	0.001216	++
rs6910841	a	g	30243.00	3.235	0.001217	++
rs11205102	a	g	30067.00	3.234	0.001219	-+
rs7018678	a	g	28864.00	-3.234	0.00122	--
rs7445013	a	g	27176.00	3.234	0.00122	++
rs12527897	a	g	29969.00	3.233	0.001225	++
rs2283302	a	g	29529.00	-3.233	0.001226	--
rs4904370	a	c	30135.00	-3.233	0.001226	--
rs2132177	a	c	30150.00	3.232	0.001228	++
rs2316125	a	g	30246.00	3.232	0.001229	++
rs2770909	a	g	29662.00	-3.232	0.00123	--
rs17104197	a	c	30024.00	-3.232	0.001231	--
rs9509529	a	g	30000.00	-3.231	0.001233	--
rs4586161	a	g	26573.00	3.230	0.001239	++
rs2117046	a	g	30106.00	3.230	0.00124	++
rs6448119	a	g	29705.00	-3.229	0.001242	--
rs7196702	a	g	29943.00	3.229	0.001244	++
rs2289281	a	g	30237.00	3.228	0.001246	++
rs866236	a	g	30247.00	3.228	0.001246	++
rs12317689	a	g	30222.00	-3.227	0.001251	--
rs11162854	a	g	30181.00	-3.226	0.001253	--
rs3811759	a	g	29988.00	-3.226	0.001254	--
rs8029144	a	g	30110.00	-3.226	0.001254	--
rs17800789	a	g	30247.00	-3.226	0.001257	--
rs17372800	a	g	29929.00	3.225	0.001258	++
rs11696394	a	c	29797.00	3.225	0.001259	++
rs10256180	a	g	30083.00	-3.225	0.00126	--
rs9633666	a	c	30126.00	3.225	0.001261	++
rs6443423	a	g	29246.00	-3.223	0.001271	--
rs1483102	a	g	30242.00	3.222	0.001275	++
rs2402009	a	c	30009.00	3.221	0.001276	++
rs4845322	a	g	30071.00	3.221	0.001278	-+
rs12474979	a	g	30247.00	3.221	0.001279	++
rs9939858	a	g	30007.00	3.220	0.001283	++
rs2202949	a	c	29582.00	3.219	0.001285	++
rs6480547	a	c	30075.00	-3.219	0.001285	--
rs41005	a	g	30158.00	3.219	0.001287	++
rs7124613	a	g	30222.00	3.219	0.001288	++
rs11845021	a	g	30242.00	-3.218	0.00129	--
rs2896169	a	g	30144.00	3.218	0.001293	++
rs9503232	a	g	30246.00	3.217	0.001294	++
rs2690897	a	g	30228.00	3.217	0.001295	++
rs10980643	a	g	30194.00	-3.217	0.001296	--
rs10567	a	g	30247.00	-3.217	0.001297	--
rs8035543	a	g	30059.00	-3.217	0.001297	--
rs980373	a	c	30129.00	-3.216	0.001298	--
rs11136824	a	g	29983.00	3.216	0.0013	++
rs6499884	a	g	29883.00	3.216	0.001301	++
rs2202258	a	g	30129.00	3.216	0.001302	-+
rs17074634	a	g	30006.00	3.215	0.001303	++
rs1505753	a	g	29584.00	-3.215	0.001304	--
rs6046160	a	g	29789.00	3.215	0.001305	++
rs1727387	a	g	30104.00	-3.215	0.001306	--
rs6870951	a	g	29962.00	3.214	0.001309	++
rs6959593	a	c	29800.00	-3.214	0.001309	--
rs4951175	a	g	30222.00	-3.214	0.00131	--
rs10014396	a	g	30245.00	-3.213	0.001312	--
rs11174965	a	g	29955.00	3.213	0.001314	++
rs9543366	a	g	30185.00	-3.213	0.001315	+-
rs2839444	a	g	30245.00	3.212	0.001316	++
rs6857940	a	g	29520.00	-3.212	0.001319	--
rs11643790	a	c	30167.00	-3.211	0.001325	--
rs1723527	a	g	29826.00	3.210	0.001329	++
rs10485271	a	g	30215.00	3.210	0.00133	++
rs12752688	a	g	30233.00	-3.209	0.00133	--
rs1265242	a	g	29706.00	-3.209	0.001332	--
rs2185631	a	g	30247.00	-3.209	0.001332	--
rs7845086	a	g	30185.00	-3.209	0.001333	--
rs12127587	a	g	29995.00	3.208	0.001335	++
rs2963156	a	g	30062.00	-3.208	0.001337	--
rs7000560	a	c	29498.00	3.208	0.001337	-+
rs12426449	a	g	30246.00	-3.207	0.001339	--
rs9529576	a	g	30206.00	-3.207	0.001343	--
rs10845443	a	g	29772.00	-3.205	0.001349	--
rs6989429	a	g	30240.00	-3.205	0.00135	--
rs4344916	a	c	29795.00	3.205	0.001351	++
rs7199337	a	g	29123.00	3.205	0.001351	++
rs3761656	a	c	29024.00	-3.205	0.001352	--
rs7682572	a	g	30241.00	3.204	0.001353	++
rs1350235	a	c	30247.00	3.204	0.001354	++
rs4411360	a	g	27910.00	-3.204	0.001354	--
rs9835886	a	g	29958.00	-3.204	0.001355	--
rs4762060	a	g	29287.00	3.204	0.001357	++
rs17049291	a	g	27922.00	3.203	0.001358	++
rs6851636	a	g	29891.00	3.203	0.00136	++
rs2876476	a	g	30216.00	3.203	0.001362	++
rs17837686	a	g	29695.00	-3.202	0.001363	--
rs9300812	a	g	30187.00	3.202	0.001365	++
rs7754461	a	g	30127.00	-3.202	0.001366	--
rs1389995	a	c	30171.00	3.201	0.001367	++
rs12295349	a	g	30031.00	3.201	0.00137	++
rs3815472	a	g	30225.00	-3.201	0.001371	--
rs12543862	a	g	30237.00	-3.200	0.001375	--
rs17620843	a	g	29669.00	-3.200	0.001375	--
rs9405746	a	g	29883.00	3.200	0.001375	++
rs7092615	a	g	30193.00	-3.200	0.001376	--
rs4765252	a	g	29879.00	-3.199	0.001379	--
rs7072257	a	g	30073.00	-3.199	0.001379	--
rs2269493	a	g	30247.00	3.199	0.00138	++
rs16837959	a	g	29833.00	-3.199	0.001381	--
rs6496231	a	g	28014.00	-3.198	0.001384	--
rs9820546	a	c	30113.00	3.198	0.001384	++
rs12740444	a	g	28740.00	-3.198	0.001386	--
rs12504921	a	g	29971.00	3.197	0.001387	++
rs306491	a	g	30189.00	-3.197	0.001388	--
rs6430612	a	g	30235.00	3.196	0.001391	++
rs13289619	a	g	29225.00	3.196	0.001392	++
rs804751	a	c	30080.00	-3.196	0.001393	--
rs10876558	a	c	30184.00	3.196	0.001395	++
rs11888552	a	g	29496.00	3.195	0.001396	++
rs523436	a	g	30017.00	3.195	0.001397	++
rs4754604	a	g	29767.00	-3.195	0.001398	--
rs6499882	a	g	30226.00	3.195	0.001398	++
rs10773802	a	g	30046.00	-3.194	0.001401	--
rs3892214	a	g	30138.00	3.194	0.001402	++
rs561655	a	g	30244.00	3.194	0.001402	++
rs10277943	a	c	30192.00	-3.193	0.001408	--
rs10766642	a	c	29894.00	-3.192	0.001415	--
rs231005	a	g	29885.00	3.190	0.001421	++
rs3787968	a	g	29445.00	3.190	0.001423	++
rs4253772	a	g	30247.00	-3.190	0.001423	--
rs17833135	a	g	30247.00	-3.189	0.001426	--
rs2052219	a	g	30025.00	3.189	0.001426	++
rs12659453	a	g	30034.00	3.189	0.001427	++
rs17209251	a	g	30202.00	3.189	0.001429	++
rs7627562	a	c	30207.00	-3.189	0.001429	--
rs10482655	a	c	30154.00	3.189	0.00143	++
rs8006054	a	g	30023.00	3.188	0.001432	++
rs11620200	a	g	29870.00	-3.188	0.001433	--
rs9393360	a	g	29785.00	-3.188	0.001434	--
rs14242	a	g	30186.00	3.188	0.001435	++
rs1011620	a	g	30199.00	-3.187	0.001437	--
rs6753101	a	c	29975.00	-3.187	0.001438	--
rs217769	a	g	30043.00	3.186	0.001441	++
rs883598	a	g	26190.00	-3.186	0.001442	--
rs2079918	a	c	30018.00	-3.185	0.001446	--
rs12287339	a	g	30188.00	3.185	0.001447	++
rs6461794	a	g	30220.00	3.184	0.001452	++
rs9971778	a	c	30246.00	3.184	0.001455	++
rs12506519	a	c	29403.00	-3.183	0.001459	--
rs2075588	a	c	30246.00	3.183	0.001459	-+
rs3923330	a	g	29977.00	3.182	0.00146	++
rs4925258	a	c	30116.00	-3.183	0.00146	--
rs6959225	a	c	25492.00	-3.182	0.00146	--
rs9523	a	g	30241.00	3.182	0.001461	++
rs9546680	a	g	30119.00	3.182	0.001461	++
rs4591103	a	g	30145.00	-3.182	0.001464	--
rs11111687	a	g	30067.00	-3.181	0.001465	--
rs2490817	a	g	30169.00	3.181	0.001465	++
rs588252	a	c	30241.00	-3.182	0.001465	--
rs11188410	a	c	30209.00	3.180	0.001473	++
rs1867622	a	c	30147.00	3.180	0.001474	++
rs10777704	a	c	30150.00	-3.178	0.001484	--
rs12643097	a	g	30193.00	-3.177	0.001486	--
rs9261403	a	c	30234.00	-3.177	0.001486	--
rs10791539	a	g	29749.00	-3.177	0.001489	--
rs10860887	a	g	30180.00	3.177	0.00149	++
rs7562875	a	g	29099.00	3.176	0.001491	++
rs10961466	a	g	28533.00	-3.176	0.001492	--
rs1865396	a	g	30244.00	3.175	0.0015	-+
rs7010526	a	g	29968.00	3.175	0.0015	++
rs225445	a	g	29681.00	3.174	0.001502	++
rs11622784	a	g	29287.00	3.174	0.001503	++
rs16859886	a	g	30247.00	-3.174	0.001503	--
rs12236525	a	g	29800.00	3.174	0.001504	++
rs6604915	a	g	29954.00	-3.174	0.001504	--
rs6740049	a	g	30155.00	3.174	0.001504	++
rs3789950	a	g	29419.00	-3.173	0.001508	--
rs9521760	a	g	30060.00	-3.173	0.00151	--
rs7001375	a	g	30200.00	-3.172	0.001516	--
rs8035342	a	g	30056.00	-3.172	0.001516	--
rs1983480	a	g	29594.00	3.171	0.001518	++
rs10770136	a	g	30233.00	3.171	0.001521	-+
rs1554116	a	c	29606.00	3.170	0.001522	++
rs11604662	a	g	29642.00	3.169	0.001529	++
rs3787970	a	g	29443.00	-3.169	0.001529	--
rs4784390	a	c	30244.00	3.169	0.00153	++
rs17545182	a	c	30105.00	3.169	0.001531	++
rs10865088	a	g	29292.00	-3.168	0.001534	--
rs1427587	a	g	30151.00	-3.168	0.001534	--
rs2215900	a	g	30008.00	3.168	0.001534	++
rs543346	a	g	29755.00	3.168	0.001535	++
rs875677	a	g	29861.00	3.168	0.001535	++
rs12548956	a	c	29838.00	3.167	0.001538	++
rs2040055	a	g	29879.00	-3.167	0.00154	--
rs2163800	a	g	30244.00	-3.167	0.001542	--
rs10082916	a	g	30134.00	3.166	0.001543	++
rs12670377	a	c	30239.00	-3.166	0.001544	--
rs4752894	a	g	30132.00	-3.166	0.001544	--
rs4420319	a	g	30223.00	3.166	0.001545	++
rs11665933	a	g	29904.00	-3.166	0.001547	--
rs3787972	a	g	29462.00	3.165	0.001549	++
rs2023885	a	g	30220.00	3.165	0.00155	++
rs1888523	a	g	30243.00	3.164	0.001554	++
rs2109750	a	g	30084.00	3.164	0.001554	++
rs327864	a	g	30173.00	3.164	0.001554	++
rs10765947	a	g	29930.00	3.164	0.001555	++
rs17209258	a	g	30170.00	3.164	0.001557	++
rs17304534	a	g	30246.00	-3.164	0.001557	--
rs3780072	a	g	29996.00	-3.164	0.001557	--
rs9556428	a	g	30122.00	-3.164	0.001557	--
rs1943555	a	g	30064.00	-3.163	0.001561	+-
rs357125	a	g	29350.00	-3.163	0.001561	--
rs9397235	a	g	30245.00	-3.163	0.001564	--
rs440163	a	g	30144.00	-3.161	0.001573	--
rs590937	a	g	30188.00	3.161	0.001574	++
rs10765031	a	g	30247.00	3.161	0.001575	++
rs10877327	a	c	29425.00	-3.160	0.001576	--
rs579638	a	g	29994.00	-3.160	0.001576	--
rs10014448	a	g	30083.00	3.160	0.001577	-+
rs9807816	a	c	29926.00	-3.160	0.001577	--
rs2284965	a	g	30200.00	-3.159	0.001581	--
rs3789422	a	g	30242.00	3.159	0.001581	++
rs7243371	a	g	30111.00	3.159	0.001581	++
rs7412523	a	g	30173.00	3.159	0.001581	++
rs222271	a	c	29729.00	-3.159	0.001584	+-
rs4941163	a	g	29955.00	-3.159	0.001586	--
rs4399037	a	g	28989.00	-3.158	0.001587	--
rs17183712	a	g	29603.00	-3.158	0.001588	--
rs7848206	a	g	30179.00	-3.157	0.001591	--
rs12475012	a	g	30225.00	3.157	0.001594	++
rs1892938	a	c	29628.00	3.157	0.001594	++
rs2665311	a	g	30061.00	3.157	0.001594	-+
rs9383745	a	g	30090.00	3.157	0.001595	++
rs9314117	a	g	29580.00	3.156	0.001598	++
rs2062879	a	g	29445.00	-3.155	0.001605	--
rs3789445	a	c	29718.00	-3.155	0.001607	--
rs7516108	a	g	26915.00	-3.155	0.001607	--
rs6882162	a	g	29978.00	3.154	0.001611	++
rs8056745	a	g	30193.00	3.153	0.001615	++
rs4237740	a	c	30246.00	-3.153	0.001617	--
rs2764804	a	g	30079.00	3.152	0.001619	++
rs755181	a	g	30170.00	3.152	0.001622	++
rs10875080	a	g	30037.00	3.151	0.001624	-+
rs6948338	a	g	30140.00	3.151	0.001626	++
rs9405840	a	g	30241.00	3.151	0.001626	++
rs2451646	a	g	30247.00	3.149	0.001638	++
rs728826	a	g	30039.00	-3.149	0.001638	--
rs1013164	a	g	30246.00	3.149	0.001639	++
rs9923900	a	g	30065.00	-3.148	0.001643	--
rs600188	a	c	26938.00	-3.148	0.001644	--
rs10170110	a	g	30234.00	3.147	0.001647	-+
rs13312060	a	g	30247.00	-3.147	0.001647	--
rs11081148	a	g	30247.00	3.147	0.001652	++
rs1511802	a	g	30110.00	3.146	0.001653	++
rs7641355	a	g	30102.00	3.146	0.001655	++
rs10828568	a	c	30106.00	3.146	0.001656	++
rs4944327	a	g	30231.00	-3.145	0.00166	--
rs2001080	a	g	29956.00	-3.145	0.001662	--
rs2831943	a	g	30247.00	3.145	0.001663	++
rs9494868	a	c	29917.00	3.145	0.001663	++
rs914971	a	g	30203.00	3.144	0.001665	++
rs12042183	a	g	30236.00	-3.144	0.001666	--
rs2686528	a	g	29489.00	3.144	0.001669	++
rs1969121	a	g	28845.00	3.143	0.001671	++
rs2242233	a	g	30044.00	3.143	0.001671	++
rs1010344	a	g	29956.00	-3.143	0.001675	--
rs10890492	a	g	30243.00	3.143	0.001675	++
rs705575	a	g	30145.00	3.142	0.001677	++
rs4978394	a	g	30205.00	-3.142	0.001678	--
rs7004326	a	c	29959.00	3.142	0.001679	++
rs7300410	a	c	30148.00	-3.142	0.001679	--
rs870002	a	g	28694.00	3.142	0.00168	++
rs1203764	a	g	30247.00	3.141	0.001683	++
rs11681159	a	g	29429.00	-3.141	0.001685	--
rs17457661	a	g	30247.00	-3.140	0.001687	--
rs4713731	a	g	30022.00	-3.139	0.001692	--
rs7779963	a	c	29780.00	3.139	0.001693	++
rs2290507	a	g	29618.00	-3.139	0.001694	--
rs2092859	a	g	29977.00	3.139	0.001695	++
rs594771	a	g	30246.00	3.139	0.001695	++
rs11191937	a	g	30149.00	3.139	0.001698	++
rs6745812	a	g	30246.00	-3.138	0.001698	--
rs7832549	a	g	29919.00	3.138	0.001699	++
rs1317662	a	g	30245.00	3.138	0.001701	++
rs1870167	a	g	30129.00	-3.138	0.001701	--
rs2837992	a	g	29940.00	3.138	0.001701	++
rs7972272	a	g	23128.00	3.138	0.001701	++
rs2238091	a	g	30245.00	-3.137	0.001706	--
rs11077922	a	c	28495.00	3.137	0.001707	++
rs10892162	a	g	30247.00	-3.136	0.00171	--
rs9856360	a	g	30240.00	3.136	0.00171	++
rs4716880	a	g	30134.00	-3.136	0.001711	--
rs9960784	a	g	30145.00	3.136	0.001712	++
rs1523225	a	g	30240.00	3.136	0.001715	++
rs2067096	a	g	29590.00	-3.136	0.001715	--
rs7834004	a	g	30157.00	3.136	0.001715	++
rs9566935	a	c	30185.00	3.135	0.001718	++
rs3002216	a	g	30051.00	-3.135	0.001721	--
rs7947798	a	c	30201.00	-3.135	0.001721	--
rs11764532	a	c	29560.00	-3.134	0.001723	--
rs11208446	a	g	30247.00	3.134	0.001725	++
rs11985779	a	c	29390.00	3.134	0.001725	++
rs12629430	a	g	30176.00	3.134	0.001725	++
rs2705215	a	c	29998.00	3.134	0.001725	++
rs7655396	a	g	28997.00	3.134	0.001725	++
rs3107482	a	g	30183.00	3.134	0.001726	++
rs12088330	a	g	30050.00	-3.133	0.00173	--
rs17436212	a	g	30245.00	3.133	0.00173	++
rs647241	a	g	29397.00	3.133	0.00173	++
rs7847955	a	c	29636.00	-3.133	0.00173	--
rs13281354	a	c	30160.00	3.133	0.001733	++
rs10074999	a	g	29925.00	-3.132	0.001736	--
rs966208	a	c	29066.00	3.132	0.001737	++
rs11787606	a	c	30194.00	-3.132	0.001738	+-
rs2876536	a	g	29666.00	3.131	0.001742	-+
rs7201546	a	g	30240.00	3.131	0.001742	++
rs6497608	a	g	30210.00	-3.131	0.001745	--
rs493506	a	c	30239.00	-3.128	0.001757	--
rs7930825	a	g	29964.00	-3.128	0.001758	--
rs9842751	a	g	30228.00	-3.128	0.00176	--
rs2306022	a	g	30239.00	3.128	0.001761	++
rs4765147	a	g	28602.00	-3.128	0.001762	--
rs1316860	a	g	29589.00	-3.128	0.001763	--
rs6776560	a	c	30081.00	3.127	0.001767	++
rs12951309	a	g	30221.00	3.126	0.00177	++
rs4589296	a	g	30247.00	3.126	0.001771	++
rs11146352	a	g	29944.00	-3.126	0.001772	--
rs17503262	a	g	30242.00	3.126	0.001772	++
rs7029517	a	g	29124.00	3.125	0.001778	++
rs7335877	a	g	30110.00	3.125	0.001779	++
rs588458	a	c	30099.00	3.125	0.00178	++
rs10941665	a	g	28186.00	3.125	0.001781	++
rs1482189	a	g	29805.00	3.125	0.001781	++
rs4455277	a	g	30229.00	3.125	0.001781	-+
rs11811628	a	g	30125.00	3.124	0.001783	++
rs17074976	a	g	28335.00	-3.124	0.001785	--
rs7677623	a	g	29949.00	3.124	0.001785	-+
rs7331081	a	g	30182.00	-3.123	0.001788	--
rs10762479	a	g	30031.00	-3.123	0.001789	--
rs3019862	a	g	29574.00	-3.123	0.001789	--
rs12105729	a	g	29853.00	-3.123	0.00179	--
rs2098425	a	g	30006.00	-3.123	0.001792	--
rs834100	a	g	30240.00	-3.123	0.001792	--
rs2494428	a	g	30167.00	-3.122	0.001793	--
rs10841363	a	c	29699.00	-3.122	0.001795	--
rs7009891	a	g	30117.00	3.122	0.001797	++
rs17238803	a	g	30209.00	-3.122	0.001798	--
rs10882437	a	g	30238.00	-3.122	0.001799	--
rs10017568	a	g	30053.00	3.121	0.0018	++
rs7656406	a	c	29898.00	-3.121	0.0018	--
rs8429	a	g	30075.00	-3.121	0.001803	--
rs11767820	a	g	30224.00	-3.121	0.001805	--
rs4664030	a	g	29927.00	-3.120	0.001806	--
rs1558323	a	g	30160.00	-3.119	0.001813	--
rs17104213	a	g	30045.00	3.119	0.001815	++
rs705559	a	g	30241.00	3.118	0.001819	++
rs2585890	a	g	30126.00	-3.118	0.001821	--
rs4379922	a	g	29187.00	-3.118	0.001822	--
rs6689049	a	g	29869.00	-3.118	0.001823	+-
rs9854001	a	g	29869.00	-3.117	0.001825	--
rs11098551	a	g	29921.00	3.117	0.001826	++
rs501760	a	g	29975.00	3.117	0.001826	++
rs17115896	a	g	29419.00	-3.117	0.001828	--
rs12645025	a	g	30104.00	3.116	0.001832	++
rs4842139	a	g	30016.00	3.116	0.001832	++
rs6923832	a	g	30202.00	-3.116	0.001832	--
rs7851250	a	g	30111.00	-3.116	0.001833	--
rs841443	a	g	30158.00	-3.116	0.001834	--
rs7258847	a	g	28930.00	-3.115	0.001837	--
rs7868845	a	g	29010.00	3.115	0.001837	++
rs4838897	a	g	29375.00	-3.115	0.001839	--
rs11726613	a	c	30246.00	-3.115	0.00184	--
rs3858735	a	g	30182.00	-3.115	0.00184	--
rs12308699	a	g	30088.00	3.115	0.001842	++
rs4424946	a	g	30213.00	-3.114	0.001843	--
rs7577929	a	g	29959.00	3.114	0.001844	++
rs11704508	a	g	30209.00	3.114	0.001847	++
rs887807	a	g	30140.00	3.114	0.001847	++
rs2033103	a	g	29830.00	3.114	0.001849	++
rs2312972	a	g	30063.00	-3.113	0.001849	--
rs12668298	a	g	30089.00	3.113	0.001854	++
rs9541759	a	g	30091.00	-3.112	0.001856	--
rs834085	a	g	30234.00	-3.112	0.001857	--
rs12310281	a	g	30137.00	-3.112	0.001859	--
rs3136435	a	g	30195.00	-3.112	0.00186	--
rs7680585	a	c	30145.00	3.112	0.001861	-+
rs4131679	a	g	29914.00	-3.111	0.001864	--
rs817824	a	g	29074.00	3.111	0.001867	++
rs10954712	a	g	24849.00	-3.111	0.001868	--
rs1980888	a	g	29894.00	-3.111	0.001868	+-
rs11193	a	g	30175.00	3.110	0.001869	++
rs12920161	a	c	29835.00	-3.110	0.001871	--
rs2696819	a	g	30204.00	-3.110	0.001871	+-
rs13144861	a	g	29969.00	3.110	0.001872	-+
rs7114844	a	g	30195.00	-3.110	0.001872	--
rs1385890	a	g	30171.00	-3.109	0.001876	--
rs11769099	a	c	29521.00	3.109	0.001878	++
rs213765	a	c	30183.00	-3.109	0.001879	--
rs2187152	a	g	30160.00	-3.109	0.001879	--
rs7520316	a	g	30232.00	3.109	0.001879	++
rs11085744	a	g	29510.00	-3.108	0.001883	--
rs11170268	a	g	30227.00	3.108	0.001884	++
rs677014	a	c	29904.00	-3.108	0.001885	--
rs6958700	a	g	29334.00	3.107	0.001887	++
rs2496639	a	g	30223.00	3.107	0.00189	++
rs2341912	a	g	29858.00	3.107	0.001891	++
rs7073111	a	g	30245.00	3.107	0.001892	++
rs12499021	a	g	29047.00	3.106	0.001899	++
rs1880013	a	c	29182.00	-3.106	0.001899	--
rs2112059	a	c	30209.00	3.105	0.001901	++
rs6570251	a	g	29920.00	-3.105	0.001901	--
rs17330490	a	g	30153.00	-3.105	0.001902	--
rs7016608	a	g	29995.00	3.105	0.001904	++
rs879104	a	g	29885.00	-3.105	0.001905	--
rs2423682	a	g	25957.00	-3.104	0.001906	--
rs3136456	a	c	30190.00	-3.104	0.001906	--
rs700008	a	g	30247.00	-3.105	0.001906	--
rs10945761	a	g	29761.00	-3.104	0.001909	--
rs452579	a	g	30231.00	-3.104	0.001909	--
rs4925253	a	g	29949.00	-3.104	0.001911	--
rs2300747	a	g	30243.00	3.103	0.001913	++
rs4884531	a	g	29709.00	3.103	0.001913	++
rs11123233	a	g	29079.00	-3.103	0.001916	--
rs8054554	a	g	29324.00	3.103	0.001916	-+
rs12330944	a	g	30149.00	-3.103	0.001917	--
rs7734716	a	g	30131.00	3.102	0.00192	++
rs8085007	a	g	29594.00	-3.102	0.00192	--
rs4986593	a	g	30146.00	3.102	0.001923	++
rs2944529	a	g	29833.00	-3.102	0.001924	--
rs6499886	a	g	29759.00	3.101	0.001926	++
rs458294	a	g	29006.00	3.101	0.001927	++
rs10180192	a	c	29422.00	3.101	0.001929	++
rs10822370	a	g	29809.00	-3.101	0.001929	--
rs727547	a	g	30246.00	-3.101	0.001931	--
rs7089156	a	g	30124.00	3.101	0.001932	++
rs17669632	a	g	30247.00	3.100	0.001937	++
rs10075958	a	c	29839.00	3.099	0.001939	++
rs10826893	a	g	27784.00	-3.099	0.001942	--
rs2893205	a	g	29907.00	-3.099	0.001942	--
rs11670284	a	g	30247.00	3.099	0.001943	++
rs7477069	a	g	29190.00	-3.099	0.001943	--
rs9260915	a	g	30216.00	-3.099	0.001943	--
rs1615007	a	c	29642.00	-3.099	0.001944	--
rs4075322	a	g	29922.00	-3.099	0.001944	--
rs8111766	a	c	29394.00	-3.098	0.001945	--
rs13109943	a	c	30077.00	-3.098	0.001946	--
rs1914367	a	c	29597.00	-3.098	0.001947	--
rs831223	a	g	30136.00	-3.098	0.001948	--
rs9615322	a	g	30246.00	3.098	0.001948	++
rs13297915	a	g	30243.00	3.098	0.00195	++
rs2888567	a	g	30152.00	-3.098	0.00195	+-
rs7190122	a	g	30119.00	-3.098	0.001951	--
rs1029391	a	c	30138.00	-3.097	0.001953	--
rs12532786	a	g	29902.00	-3.096	0.001959	--
rs10734656	a	g	30144.00	-3.096	0.00196	+-
rs7852279	a	g	30239.00	-3.096	0.00196	--
rs2684	a	g	29675.00	3.096	0.001962	++
rs1047661	a	g	30175.00	-3.096	0.001964	--
rs1616007	a	c	30163.00	-3.095	0.001965	--
rs17028403	a	g	30117.00	-3.095	0.001965	--
rs10960295	a	g	30244.00	3.095	0.001966	++
rs2113431	a	g	30152.00	3.095	0.001966	++
rs9304382	a	c	29466.00	3.095	0.001966	++
rs7911499	a	g	29307.00	3.095	0.001967	++
rs2595978	a	c	30190.00	3.095	0.001968	++
rs11673795	a	g	30168.00	3.095	0.001969	++
rs2747688	a	g	29610.00	3.095	0.001971	++
rs4548277	a	c	28765.00	-3.095	0.001971	--
rs1227779	a	g	29862.00	-3.094	0.001975	+-
rs4977467	a	c	30247.00	3.094	0.001977	++
rs6877270	a	c	28980.00	-3.094	0.001977	--
rs7130852	a	g	29489.00	-3.094	0.001978	--
rs4690194	a	g	29631.00	3.093	0.001981	++
rs13186435	a	g	30243.00	3.093	0.001982	++
rs9606669	a	g	30245.00	-3.093	0.001982	--
rs9894630	a	g	30002.00	3.093	0.001983	++
rs12601089	a	g	30132.00	3.093	0.001984	++
rs6923467	a	g	29906.00	-3.093	0.001984	--
rs9626814	a	g	30182.00	-3.092	0.001987	--
rs6568450	a	c	29692.00	3.092	0.001989	++
rs11588057	a	g	30243.00	3.092	0.001991	++
rs2208496	a	g	29354.00	-3.091	0.001992	--
rs4797352	a	c	28797.00	3.091	0.001993	-+
rs1017607	a	g	30096.00	3.091	0.001994	++
rs483222	a	g	29898.00	-3.091	0.001994	--
rs4784391	a	g	29471.00	-3.091	0.001998	--
rs13123835	a	g	30090.00	-3.090	0.001999	--
rs36073277	a	g	30181.00	3.090	0.002002	++
rs11234627	a	g	29662.00	3.089	0.002007	++
rs10816807	a	c	30073.00	3.089	0.002008	++
rs7240472	a	c	29985.00	3.089	0.002008	++
rs2529190	a	g	29464.00	-3.088	0.002012	--
rs6778714	a	g	30113.00	3.087	0.00202	++
rs1438915	a	g	29989.00	-3.087	0.002021	--
rs17649325	a	g	30194.00	3.086	0.002025	++
rs12891144	a	g	29162.00	3.086	0.002026	++
rs17097145	a	g	30223.00	-3.086	0.002026	--
rs17753056	a	g	30052.00	-3.085	0.002033	--
rs10902861	a	g	30230.00	-3.085	0.002035	--
rs6363	a	g	29281.00	3.085	0.002035	++
rs2252968	a	g	29622.00	3.084	0.002039	++
rs1916638	a	g	29937.00	3.084	0.00204	++
rs2513513	a	g	30143.00	-3.084	0.002042	--
rs825013	a	g	30158.00	3.083	0.002049	++
rs7042032	a	g	30064.00	3.083	0.00205	++
rs269093	a	c	30173.00	3.083	0.002051	++
rs4416606	a	g	30149.00	-3.083	0.002051	--
rs2074984	a	c	28630.00	-3.083	0.002052	--
rs4648931	a	c	28591.00	-3.082	0.002053	--
rs3796661	a	g	30236.00	3.082	0.002057	++
rs8024630	a	g	30246.00	3.081	0.00206	++
rs3855625	a	g	29010.00	-3.081	0.002065	--
rs17129380	a	g	30239.00	3.081	0.002066	++
rs17328275	a	g	30247.00	-3.081	0.002066	--
rs11792285	a	g	28864.00	-3.080	0.002068	--
rs17341747	a	c	29893.00	3.080	0.002068	++
rs12116456	a	g	30216.00	3.080	0.002069	++
rs13260793	a	g	30037.00	-3.080	0.002069	--
rs10018218	a	g	30089.00	3.080	0.00207	++
rs230929	a	g	29585.00	3.079	0.002075	++
rs2839634	a	g	30199.00	-3.079	0.002075	--
rs12915528	a	g	29911.00	3.079	0.002076	++
rs17125523	a	g	30187.00	3.079	0.002076	++
rs7661725	a	g	25605.00	-3.079	0.002077	--
rs1566861	a	g	29765.00	-3.079	0.002078	--
rs2254066	a	c	29890.00	3.079	0.002078	++
rs2000971	a	c	30198.00	3.079	0.002079	++
rs2292585	a	g	30010.00	-3.079	0.002079	--
rs2036247	a	g	29953.00	3.078	0.002081	++
rs4612666	a	g	30247.00	-3.078	0.002082	--
rs4762978	a	g	29183.00	3.078	0.002085	++
rs4539778	a	g	29982.00	-3.078	0.002086	--
rs10895548	a	g	30054.00	3.077	0.002088	++
rs7958009	a	g	30175.00	3.077	0.002088	++
rs3783694	a	g	29274.00	-3.077	0.002089	--
rs6919440	a	g	30205.00	3.077	0.002091	++
rs699232	a	g	28891.00	-3.077	0.002091	--
rs1332506	a	g	29869.00	3.077	0.002094	-+
rs2914354	a	c	28158.00	-3.077	0.002094	--
rs525243	a	g	29975.00	-3.077	0.002094	--
rs2022988	a	g	29640.00	-3.076	0.002095	--
rs17041869	a	g	30246.00	3.076	0.002097	++
rs1936739	a	c	29843.00	-3.075	0.002104	--
rs6959358	a	g	29741.00	3.075	0.002107	++
rs970263	a	g	29642.00	-3.075	0.002107	--
rs1562322	a	g	30200.00	3.074	0.002113	++
rs2936561	a	g	30081.00	-3.074	0.002113	--
rs7622411	a	c	29822.00	-3.074	0.002115	+-
rs13112126	a	c	30110.00	-3.073	0.002117	--
rs17170987	a	c	30000.00	-3.073	0.002117	--
rs9503230	a	g	30030.00	3.073	0.002117	++
rs1399455	a	c	30103.00	-3.073	0.002118	--
rs1331190	a	g	30245.00	3.073	0.002119	-+
rs1531959	a	g	30153.00	3.073	0.002119	++
rs7832973	a	g	30201.00	3.072	0.002123	++
rs13122069	a	g	30138.00	3.072	0.002125	++
rs6480545	a	g	30097.00	-3.072	0.002127	--
rs6752225	a	c	29371.00	3.072	0.002128	++
rs17124400	a	g	30133.00	3.072	0.002129	++
rs11623311	a	c	30038.00	3.071	0.002132	++
rs11726694	a	g	30242.00	-3.071	0.002133	--
rs4974695	a	g	30246.00	-3.071	0.002135	--
rs1941384	a	g	30140.00	-3.071	0.002136	--
rs6421029	a	g	30163.00	-3.071	0.002136	--
rs1622135	a	c	30246.00	3.070	0.002138	++
rs1886264	a	g	28713.00	3.070	0.002139	++
rs4244864	a	g	30230.00	3.070	0.002139	++
rs2519540	a	g	30247.00	3.070	0.002141	++
rs6532382	a	g	29483.00	3.070	0.002142	++
rs10960736	a	g	30178.00	3.069	0.002146	++
rs1380453	a	g	29562.00	-3.069	0.002146	--
rs3818788	a	g	30247.00	-3.069	0.002146	--
rs765135	a	c	30140.00	-3.069	0.002148	--
rs6973318	a	g	27252.00	3.069	0.00215	++
rs636736	a	g	30118.00	3.068	0.002151	++
rs289714	a	g	28846.00	-3.068	0.002157	--
rs9971688	a	g	29418.00	3.067	0.002159	-+
rs12656049	a	g	29586.00	3.067	0.002161	++
rs2055177	a	g	30193.00	-3.067	0.002163	--
rs9525873	a	g	29837.00	3.067	0.002163	++
rs1962159	a	g	30246.00	-3.066	0.002166	--
rs4024044	a	g	30240.00	-3.067	0.002166	--
rs6490156	a	g	30046.00	3.066	0.002166	++
rs6047975	a	c	30116.00	-3.066	0.002167	--
rs2120334	a	g	30186.00	-3.066	0.002169	--
rs282416	a	g	29744.00	-3.066	0.002171	--
rs6505421	a	g	27531.00	-3.066	0.002172	--
rs1592717	a	g	30177.00	3.065	0.00218	++
rs2730078	a	g	30247.00	-3.065	0.00218	--
rs11702035	a	g	30244.00	3.064	0.002182	++
rs149678	a	g	29929.00	3.064	0.002182	++
rs1001646	a	g	29517.00	3.064	0.002186	++
rs11575634	a	g	30066.00	-3.064	0.002186	--
rs2139742	a	g	30216.00	-3.063	0.002188	--
rs4413687	a	g	30219.00	-3.063	0.00219	--
rs10512453	a	g	29947.00	3.063	0.002191	++
rs6887452	a	c	30247.00	3.063	0.002191	++
rs9525850	a	g	30244.00	3.063	0.002191	++
rs16845368	a	c	30176.00	3.063	0.002193	++
rs2826912	a	g	30009.00	3.063	0.002193	++
rs11170250	a	g	30247.00	3.063	0.002194	++
rs1255410	a	g	30246.00	3.062	0.002196	++
rs10520242	a	g	29969.00	3.062	0.002197	++
rs6026932	a	g	30024.00	3.062	0.002198	++
rs10771646	a	c	30219.00	3.062	0.002201	++
rs2094962	a	g	29291.00	-3.061	0.002202	--
rs6709439	a	c	30049.00	-3.061	0.002205	--
rs10268598	a	g	29209.00	-3.061	0.002208	--
rs7816824	a	c	30194.00	-3.060	0.002211	--
rs9977229	a	g	28934.00	-3.060	0.002211	--
rs6987092	a	g	29782.00	-3.060	0.002212	--
rs6538289	a	g	29272.00	3.060	0.002215	++
rs149123	a	g	29817.00	-3.060	0.002217	--
rs7901509	a	g	29871.00	-3.059	0.002219	--
rs11644035	a	g	30242.00	-3.059	0.00222	--
rs9312527	a	g	30191.00	-3.059	0.002221	--
rs10275758	a	g	30081.00	-3.059	0.002223	--
rs1538904	a	g	29924.00	3.059	0.002223	++
rs719781	a	g	29417.00	3.059	0.002224	++
rs3820521	a	g	29846.00	-3.058	0.002226	--
rs2823138	a	g	29280.00	3.058	0.002227	++
rs2521319	a	g	30119.00	3.058	0.002228	++
rs11928764	a	g	30247.00	-3.058	0.002229	--
rs10860861	a	g	29773.00	-3.057	0.002234	--
rs4237127	a	g	30052.00	-3.057	0.002234	--
rs12523086	a	g	30137.00	3.057	0.002237	++
rs740545	a	g	30226.00	-3.057	0.002239	--
rs1010461	a	c	30196.00	-3.056	0.002242	--
rs10893873	a	g	29638.00	-3.056	0.002242	--
rs7706275	a	g	29871.00	3.056	0.002243	++
rs215738	a	g	30239.00	3.055	0.002247	++
rs9895159	a	g	30042.00	3.056	0.002247	++
rs3786666	a	g	29993.00	-3.055	0.002248	--
rs16922006	a	g	30167.00	3.055	0.00225	++
rs2276118	a	g	30247.00	-3.055	0.002252	--
rs6761959	a	g	29961.00	-3.055	0.002252	--
rs648248	a	g	30239.00	3.055	0.002253	++
rs17416878	a	g	28476.00	-3.055	0.002254	--
rs2476923	a	g	30247.00	3.054	0.002255	++
rs9565770	a	c	29860.00	-3.054	0.002255	+-
rs7523426	a	g	30215.00	-3.054	0.002257	--
rs1875696	a	g	29843.00	-3.054	0.002259	--
rs6757951	a	g	30030.00	3.053	0.002269	-+
rs2097298	a	g	30007.00	-3.052	0.002271	--
rs4805110	a	g	30247.00	3.052	0.002271	++
rs16934264	a	g	30241.00	-3.052	0.002273	--
rs6758426	a	g	29854.00	-3.052	0.002274	--
rs2073974	a	g	30243.00	-3.052	0.002276	--
rs713053	a	g	29625.00	-3.052	0.002276	--
rs750811	a	g	30013.00	3.052	0.002276	++
rs12325570	a	g	28859.00	-3.051	0.002279	--
rs1697632	a	c	29999.00	3.051	0.002279	-+
rs7395465	a	g	30067.00	3.051	0.002281	++
rs7109736	a	g	30154.00	-3.051	0.002282	--
rs13136331	a	g	29583.00	3.050	0.002285	++
rs3768751	a	g	28931.00	-3.050	0.002287	--
rs10960278	a	g	30132.00	-3.050	0.002288	--
rs13225320	a	g	29828.00	3.050	0.002289	++
rs1939029	a	g	30089.00	3.050	0.002289	++
rs11944404	a	g	29651.00	3.050	0.00229	++
rs2236800	a	g	30246.00	-3.050	0.002291	--
rs4038018	a	g	29319.00	3.049	0.002292	++
rs4971569	a	c	29803.00	-3.049	0.002296	--
rs6951882	a	g	30247.00	3.049	0.002296	++
rs9945329	a	g	30133.00	3.048	0.0023	++
rs10816018	a	g	30227.00	-3.048	0.002304	--
rs6504486	a	g	30183.00	3.048	0.002304	++
rs7812885	a	c	30001.00	3.048	0.002304	++
rs4723872	a	g	29948.00	3.047	0.002308	++
rs2102759	a	g	29785.00	3.047	0.00231	++
rs9925796	a	g	29666.00	-3.047	0.00231	--
rs17123627	a	c	30212.00	-3.047	0.002311	--
rs925248	a	g	30193.00	3.047	0.002314	++
rs739018	a	g	30247.00	-3.046	0.002317	--
rs13222665	a	g	30219.00	3.046	0.002318	++
rs10882424	a	c	30220.00	-3.046	0.002319	--
rs6927933	a	c	26883.00	-3.046	0.002319	--
rs1586757	a	g	30024.00	3.046	0.00232	++
rs17151430	a	g	30095.00	-3.046	0.00232	--
rs738733	a	c	30025.00	-3.046	0.002321	--
rs6816973	a	g	30247.00	-3.046	0.002322	--
rs430066	a	g	30114.00	-3.045	0.002323	--
rs4987843	a	g	29551.00	3.046	0.002323	++
rs7093656	a	c	29941.00	3.045	0.002327	++
rs729405	a	g	29760.00	3.045	0.002329	++
rs8025972	a	c	30030.00	-3.044	0.002331	--
rs11170917	a	g	30154.00	3.044	0.002332	++
rs1820924	a	g	28113.00	-3.044	0.002332	--
rs4855602	a	g	30123.00	3.044	0.002332	++
rs6570248	a	g	30061.00	-3.044	0.002332	--
rs2859991	a	c	29400.00	3.044	0.002334	++
rs4239875	a	g	30235.00	-3.044	0.002336	--
rs3806830	a	g	30238.00	3.043	0.002339	++
rs4243645	a	g	30206.00	3.043	0.002339	++
rs1021879	a	g	30072.00	-3.043	0.002341	+-
rs1893605	a	g	30214.00	3.043	0.002341	++
rs4837752	a	g	30245.00	-3.043	0.002345	--
rs2072711	a	g	29785.00	-3.042	0.002348	--
rs3181261	a	g	30247.00	-3.042	0.00235	+-
rs10196493	a	g	27576.00	3.042	0.002352	-+
rs7673091	a	g	30010.00	-3.042	0.002353	--
rs12899324	a	g	29931.00	3.041	0.002355	++
rs7114199	a	g	30109.00	3.041	0.002357	-+
rs7708314	a	g	30246.00	3.041	0.002359	++
rs7919721	a	g	29810.00	-3.041	0.002359	--
rs4464147	a	g	29048.00	-3.040	0.002363	--
rs10973276	a	g	29996.00	-3.040	0.002364	--
rs17174717	a	g	30237.00	-3.040	0.002364	--
rs4738131	a	c	30247.00	-3.040	0.002366	--
rs17127615	a	g	30143.00	3.040	0.002369	++
rs2024109	a	g	30235.00	3.039	0.002373	++
rs7896061	a	g	30088.00	-3.039	0.002376	--
rs3020407	a	g	30246.00	-3.038	0.002379	--
rs942132	a	g	30246.00	-3.038	0.00238	+-
rs149723	a	c	30246.00	3.038	0.002381	++
rs9482958	a	g	30026.00	3.038	0.002383	++
rs2140384	a	g	28559.00	-3.037	0.002392	--
rs11157743	a	g	30106.00	-3.036	0.002398	--
rs11785226	a	g	30101.00	-3.035	0.002403	--
rs9261316	a	g	30243.00	-3.035	0.002407	--
rs6730178	a	g	30246.00	3.035	0.002408	++
rs9873630	a	g	29803.00	3.034	0.00241	++
rs6857709	a	g	29679.00	3.034	0.002414	++
rs12323053	a	c	29055.00	-3.034	0.002415	--
rs2204039	a	c	29906.00	-3.034	0.002415	--
rs13403811	a	g	30226.00	-3.033	0.002419	--
rs4151700	a	c	30188.00	-3.033	0.00242	--
rs2494427	a	g	30175.00	3.033	0.002421	++
rs2927510	a	g	30150.00	3.033	0.002422	-+
rs9362494	a	c	29910.00	-3.033	0.002422	--
rs38555	a	c	29741.00	3.033	0.002423	++
rs17666845	a	g	29986.00	-3.033	0.002425	--
rs1474407	a	g	29673.00	3.032	0.002426	++
rs949474	a	g	30081.00	3.032	0.002427	++
rs1480821	a	g	29710.00	3.032	0.00243	++
rs1904683	a	c	30100.00	-3.032	0.002431	--
rs7153610	a	c	30155.00	3.032	0.002431	++
rs700125	a	g	30247.00	-3.031	0.002435	--
rs346343	a	g	30023.00	3.031	0.002436	++
rs1946797	a	g	30246.00	-3.031	0.002439	--
rs1353388	a	g	30247.00	3.031	0.00244	++
rs2042188	a	g	30025.00	3.031	0.00244	++
rs12777632	a	g	30241.00	3.031	0.002441	++
rs17728511	a	g	30125.00	3.031	0.002441	++
rs6905421	a	g	30043.00	3.031	0.002441	++
rs11606499	a	g	30247.00	3.030	0.002442	++
rs1468507	a	c	30237.00	-3.030	0.002443	--
rs2723298	a	g	30235.00	-3.030	0.002448	--
rs4333164	a	g	30120.00	-3.029	0.00245	--
rs773946	a	c	30201.00	3.029	0.00245	++
rs9864415	a	g	29982.00	-3.029	0.002451	--
rs17015347	a	g	30238.00	3.029	0.002452	-+
rs1356332	a	g	30246.00	3.028	0.00246	++
rs7835922	a	g	29604.00	3.028	0.002463	++
rs1608875	a	g	29741.00	3.027	0.002466	++
rs10050630	a	g	30053.00	-3.027	0.002468	--
rs4787763	a	g	30244.00	-3.027	0.002468	+-
rs1874664	a	g	29954.00	-3.027	0.00247	--
rs1904677	a	g	30245.00	3.027	0.00247	++
rs4719220	a	g	30167.00	3.027	0.002473	++
rs11726650	a	g	30236.00	-3.026	0.002478	--
rs4916640	a	c	30010.00	-3.026	0.002479	--
rs9318525	a	g	30196.00	-3.025	0.002484	--
rs10832483	a	g	30136.00	3.025	0.002485	++
rs1538903	a	c	29908.00	-3.025	0.002488	--
rs1208252	a	c	30150.00	-3.024	0.002494	+-
rs10924989	a	g	28633.00	3.024	0.002495	++
rs6415721	a	g	29982.00	-3.024	0.002496	--
rs8054651	a	g	25751.00	3.024	0.002496	++
rs12635384	a	g	29524.00	-3.024	0.002498	--
rs7080759	a	g	30246.00	3.024	0.002498	++
rs6485806	a	g	30065.00	-3.023	0.002499	--
rs7227421	a	g	30168.00	-3.024	0.002499	--
rs6100474	a	g	30246.00	-3.022	0.002509	--
rs1625910	a	c	29503.00	-3.022	0.002511	--
rs1838300	a	c	30177.00	3.022	0.002513	++
rs7129189	a	g	29715.00	3.022	0.002513	++
rs17099657	a	g	29999.00	3.021	0.002518	++
rs9590101	a	g	30074.00	3.021	0.002518	++
rs10845073	a	g	29902.00	-3.021	0.002521	--
rs1503535	a	g	30247.00	-3.021	0.002521	--
rs6871040	a	g	30043.00	3.021	0.002523	++
rs7573324	a	g	30054.00	3.020	0.002525	++
rs4349058	a	g	29425.00	3.020	0.002527	++
rs7702303	a	g	29784.00	-3.020	0.002528	--
rs1267303	a	g	29727.00	-3.020	0.00253	--
rs565536	a	g	29989.00	3.019	0.002534	++
rs6531684	a	g	30038.00	3.019	0.002538	++
rs6440605	a	c	30235.00	3.018	0.002541	++
rs6955135	a	c	30128.00	-3.018	0.002542	--
rs10906620	a	g	30150.00	-3.018	0.002543	--
rs960246	a	c	30245.00	-3.018	0.002544	+-
rs7922705	a	g	29961.00	3.018	0.002547	++
rs11232823	a	g	29990.00	3.017	0.002551	++
rs11778306	a	c	30100.00	-3.017	0.002553	--
rs10764242	a	g	29111.00	3.017	0.002557	++
rs1951703	a	g	29861.00	3.016	0.002557	++
rs10118522	a	c	28321.00	-3.016	0.002558	--
rs11763757	a	g	29724.00	-3.016	0.002563	--
rs6943934	a	g	30218.00	3.016	0.002563	++
rs7350202	a	g	28298.00	3.016	0.002563	++
rs12959120	a	g	29911.00	-3.016	0.002564	--
rs13077668	a	g	30243.00	-3.016	0.002565	--
rs12667395	a	g	30078.00	3.015	0.002568	++
rs6671420	a	g	30092.00	-3.015	0.002568	--
rs6847037	a	c	30036.00	3.015	0.002569	++
rs2112931	a	g	30036.00	-3.015	0.00257	--
rs7172914	a	g	29822.00	3.015	0.002571	++
rs4743577	a	g	30200.00	3.015	0.002572	-+
rs10936990	a	c	29790.00	3.015	0.002573	++
rs8185	a	g	29996.00	3.015	0.002573	++
rs1034420	a	c	30063.00	-3.015	0.002574	--
rs6790217	a	c	29992.00	-3.014	0.002576	--
rs3792892	a	g	30234.00	3.014	0.002577	++
rs5767221	a	g	29562.00	-3.014	0.002579	--
rs11721831	a	c	30194.00	-3.014	0.00258	--
rs13023630	a	c	29504.00	3.014	0.00258	++
rs12536378	a	g	29604.00	-3.013	0.002584	--
rs1488762	a	g	30240.00	3.013	0.002585	++
rs7905804	a	g	29214.00	-3.013	0.002585	--
rs11216032	a	g	29887.00	-3.013	0.002587	--
rs2373383	a	g	30171.00	3.013	0.002587	++
rs10765032	a	g	29582.00	3.013	0.00259	++
rs17667596	a	c	29416.00	-3.013	0.00259	--
rs9260916	a	g	30242.00	-3.013	0.002591	--
rs2071751	a	g	29866.00	3.012	0.002592	++
rs9322836	a	g	29651.00	-3.012	0.002593	--
rs11061029	a	g	30122.00	-3.012	0.002594	+-
rs1487911	a	c	28990.00	-3.012	0.002594	--
rs6041522	a	g	30247.00	-3.012	0.002596	--
rs1345686	a	g	30062.00	-3.012	0.002597	--
rs1000507	a	g	29714.00	-3.011	0.0026	--
rs7098146	a	g	29967.00	3.011	0.0026	++
rs9667722	a	c	30095.00	-3.011	0.002601	--
rs10732328	a	g	30039.00	3.011	0.002605	++
rs4896378	a	c	29234.00	-3.011	0.002608	--
rs2236320	a	c	30108.00	-3.010	0.00261	--
rs3816281	a	c	30240.00	-3.010	0.002612	--
rs4360376	a	c	29474.00	3.010	0.002612	++
rs6980961	a	g	28869.00	-3.010	0.002612	--
rs10516297	a	g	30239.00	3.010	0.002613	++
rs8056021	a	c	29290.00	3.010	0.002613	++
rs5998364	a	g	30247.00	-3.010	0.002615	--
rs6831631	a	g	30134.00	-3.010	0.002616	--
rs10161219	a	g	30037.00	-3.009	0.00262	--
rs9484186	a	g	30242.00	3.009	0.002621	++
rs4707649	a	g	29238.00	3.009	0.002623	++
rs9422277	a	g	28996.00	-3.009	0.002624	--
rs1707606	a	g	30122.00	3.008	0.002626	++
rs11445	a	c	25384.00	3.008	0.002628	++
rs13129759	a	g	29492.00	3.008	0.002628	++
rs2059467	a	g	27286.00	-3.008	0.002628	--
rs1341573	a	g	26631.00	-3.008	0.002631	+-
rs12636177	a	g	30183.00	-3.008	0.002632	--
rs7594687	a	g	30076.00	-3.008	0.002632	--
rs2169601	a	g	29686.00	3.008	0.002634	++
rs9599112	a	g	28961.00	3.007	0.002634	++
rs12416119	a	g	29784.00	-3.006	0.002644	--
rs1359702	a	g	30142.00	-3.006	0.002645	--
rs6665850	a	g	29965.00	-3.006	0.002645	--
rs10123342	a	c	30015.00	-3.006	0.002646	--
rs189025	a	g	30246.00	3.006	0.002646	++
rs3806265	a	g	29751.00	3.006	0.002646	++
rs4697275	a	c	30247.00	3.006	0.002646	++
rs16871658	a	c	30243.00	-3.006	0.002647	--
rs6549200	a	c	30049.00	-3.006	0.002649	--
rs17371490	a	g	30077.00	-3.006	0.002651	+-
rs2216852	a	g	29647.00	3.005	0.002656	++
rs7086917	a	c	30173.00	3.005	0.002656	++
rs799184	a	g	30079.00	-3.005	0.002658	+-
rs9322855	a	c	30073.00	-3.005	0.002658	--
rs6558654	a	g	30047.00	3.004	0.002662	++
rs1384129	a	g	29860.00	3.004	0.002665	++
rs10961817	a	g	29357.00	3.004	0.002668	++
rs2111073	a	g	30247.00	3.003	0.002669	++
rs2905078	a	g	29801.00	-3.003	0.002671	--
rs11080562	a	g	29524.00	-3.003	0.002672	--
rs12724116	a	g	29668.00	3.003	0.002673	++
rs1971079	a	g	29771.00	-3.002	0.00268	--
rs2767770	a	c	30240.00	-3.002	0.00268	--
rs4888867	a	c	29901.00	-3.002	0.002681	--
rs7106576	a	g	29879.00	-3.001	0.00269	+-
rs12870778	a	g	30072.00	-3.001	0.002692	+-
rs697614	a	g	29840.00	3.001	0.002693	++
rs4382270	a	g	29954.00	3.001	0.002695	++
rs10497301	a	g	30223.00	-3.000	0.002697	--
rs6707186	a	g	30225.00	-3.000	0.002697	--
rs1129678	a	g	29926.00	-3.000	0.002699	--
rs7318742	a	g	30237.00	2.999	0.002704	++
rs2132845	a	t	29930.00	2.999	0.002705	++
rs258688	a	g	29736.00	2.999	0.002705	++
rs9307257	a	g	29696.00	-2.999	0.002707	--
rs1455642	a	g	30080.00	2.999	0.002711	++
rs9371687	a	g	30165.00	-2.998	0.002719	+-
rs357111	a	g	29840.00	-2.998	0.002721	--
rs4719103	a	g	29444.00	2.998	0.002721	++
rs4790654	a	g	29881.00	-2.997	0.002722	--
rs10843090	a	c	29539.00	2.997	0.002723	++
rs17103093	a	g	30226.00	-2.997	0.002724	--
rs10431344	a	g	30066.00	-2.997	0.002725	--
rs17058802	a	c	30192.00	-2.996	0.002737	--
rs4922265	a	c	30025.00	-2.995	0.002741	--
rs17151728	a	g	29996.00	-2.995	0.002743	--
rs606089	a	g	30073.00	2.995	0.002743	++
rs3211703	a	g	30158.00	2.995	0.002744	-+
rs17787855	a	g	30199.00	-2.995	0.002746	--
rs2171525	a	g	30039.00	-2.995	0.002746	--
rs1397049	a	g	30242.00	-2.994	0.002749	--
rs817097	a	c	29063.00	2.994	0.002753	++
rs4130	a	g	30247.00	-2.994	0.002758	--
rs17418461	a	g	29943.00	2.993	0.002762	++
rs334162	a	g	30216.00	-2.993	0.002762	--
rs2850147	a	g	29118.00	2.993	0.002764	++
rs10506808	a	g	30221.00	-2.993	0.002765	--
rs448852	a	g	29548.00	2.992	0.002769	-+
rs7686302	a	c	30228.00	2.992	0.002769	-+
rs1486978	a	c	29909.00	-2.992	0.00277	--
rs1541487	a	g	28170.00	2.992	0.002774	++
rs2736379	a	c	29143.00	2.991	0.002777	++
rs6957511	a	g	28881.00	-2.991	0.002782	--
rs1406858	a	g	28341.00	-2.991	0.002785	--
rs6567155	a	g	30192.00	-2.990	0.002789	--
rs8008501	a	g	29646.00	2.990	0.002791	++
rs11731583	a	g	30124.00	2.990	0.002792	++
rs1693246	a	g	30245.00	2.990	0.002792	++
rs4976407	a	c	29231.00	2.989	0.002795	++
rs3807036	a	g	30247.00	-2.989	0.002801	--
rs2173056	a	c	29595.00	2.989	0.002802	++
rs6939344	a	g	30245.00	2.989	0.002803	++
rs420234	a	g	29999.00	-2.988	0.002805	+-
rs1009024	a	c	29856.00	2.988	0.002807	++
rs11054425	a	g	28907.00	-2.988	0.002808	--
rs10759343	a	g	29816.00	2.988	0.00281	++
rs9261091	a	c	30239.00	-2.988	0.00281	--
rs9386622	a	g	29969.00	-2.988	0.00281	--
rs17209237	a	g	30247.00	2.988	0.002811	++
rs1904699	a	c	29341.00	-2.987	0.002813	--
rs3800489	a	g	30185.00	2.987	0.002813	++
rs12609287	a	g	30220.00	-2.987	0.002817	--
rs13180912	a	g	30040.00	-2.987	0.002818	--
rs12929690	a	g	28234.00	2.987	0.00282	++
rs33005	a	c	30123.00	-2.987	0.002821	--
rs2903736	a	c	30169.00	-2.987	0.002822	--
rs6747330	a	g	30143.00	2.987	0.002822	++
rs3787966	a	g	29109.00	2.986	0.002823	++
rs1975061	a	c	29315.00	-2.986	0.00283	--
rs10250763	a	c	30207.00	2.985	0.002832	++
rs10491970	a	g	30200.00	-2.985	0.002832	--
rs4299400	a	g	29173.00	2.985	0.002833	++
rs3747789	a	c	30227.00	2.985	0.002839	++
rs3915229	a	c	28878.00	-2.984	0.002845	--
rs10810534	a	g	30247.00	-2.984	0.002847	--
rs11216067	a	g	29887.00	-2.984	0.002849	--
rs1466005	a	g	30216.00	2.984	0.002849	++
rs2602373	a	g	30008.00	-2.983	0.00285	--
rs4246561	a	g	30205.00	-2.983	0.002853	--
rs1547507	a	g	28548.00	-2.983	0.002854	--
rs17435554	a	g	29990.00	-2.983	0.002854	--
rs1879123	a	g	30244.00	2.983	0.002854	++
rs12542237	a	c	29566.00	2.983	0.002855	++
rs16836162	a	g	30020.00	2.983	0.002855	++
rs214621	a	g	30124.00	-2.983	0.002856	--
rs269079	a	g	30003.00	2.983	0.002856	++
rs7659108	a	g	29502.00	-2.983	0.002856	--
rs4245443	a	g	30007.00	-2.983	0.002857	--
rs17719975	a	c	30244.00	-2.983	0.002858	--
rs885267	a	c	30020.00	-2.983	0.002858	--
rs11085743	a	g	30205.00	-2.982	0.002861	--
rs1255372	a	g	30055.00	2.982	0.002863	++
rs6090265	a	g	29882.00	2.982	0.002865	++
rs3213077	a	g	30011.00	-2.981	0.00287	--
rs2930121	a	g	30174.00	-2.981	0.002874	+-
rs635549	a	g	30057.00	-2.981	0.002874	--
rs1374679	a	g	29515.00	2.981	0.002875	++
rs9260860	a	g	30247.00	-2.980	0.002878	--
rs11067009	a	c	30131.00	-2.980	0.002882	--
rs7757564	a	g	29537.00	2.979	0.002889	++
rs366602	a	g	29108.00	-2.979	0.00289	--
rs6912246	a	g	29438.00	2.979	0.002894	-+
rs11703590	a	g	29090.00	2.979	0.002896	++
rs11791761	a	c	29667.00	2.978	0.002898	++
rs3818833	a	g	30225.00	-2.978	0.002898	--
rs782714	a	g	29744.00	2.978	0.0029	++
rs12446321	a	g	30247.00	2.978	0.002901	++
rs4300410	a	g	30012.00	-2.978	0.002904	--
rs7648642	a	c	30067.00	2.978	0.002905	++
rs9376046	a	g	29894.00	-2.978	0.002905	--
rs17661355	a	g	30150.00	-2.977	0.002908	--
rs35271045	a	g	30194.00	-2.977	0.002908	--
rs11228530	a	c	30247.00	2.977	0.002909	++
rs2830895	a	g	30041.00	2.977	0.002909	++
rs12103697	a	g	30244.00	-2.977	0.002911	--
rs960903	a	g	29622.00	2.977	0.002911	++
rs12196516	a	g	30245.00	2.976	0.002916	++
rs16853144	a	g	30017.00	2.976	0.002916	++
rs4873165	a	g	30064.00	2.976	0.002921	++
rs11643855	a	g	29922.00	-2.976	0.002923	--
rs7009183	a	g	29210.00	-2.976	0.002925	--
rs10992765	a	c	30130.00	2.975	0.002927	++
rs3823384	a	g	30245.00	2.975	0.00293	++
rs16893162	a	g	29948.00	-2.975	0.002931	--
rs1907155	a	c	29604.00	2.975	0.002931	++
rs17060867	a	g	30222.00	2.974	0.002936	++
rs2656219	a	g	29784.00	-2.974	0.002938	--
rs1591077	a	g	30078.00	-2.974	0.002942	--
rs4766146	a	c	30187.00	2.974	0.002942	++
rs2079578	a	g	30188.00	-2.973	0.002945	--
rs2049957	a	g	19590.00	-2.973	0.002946	--
rs3845590	a	g	29776.00	2.973	0.002949	++
rs7745923	a	g	29666.00	2.973	0.002949	++
rs2336912	a	g	30092.00	-2.973	0.002952	--
rs717373	a	g	30246.00	-2.973	0.002952	--
rs1149316	a	g	29959.00	-2.972	0.002955	--
rs7869606	a	g	29901.00	2.972	0.002955	++
rs13034731	a	g	30247.00	2.972	0.002958	++
rs272873	a	g	30227.00	2.972	0.00296	++
rs9561731	a	g	30128.00	-2.972	0.00296	--
rs7893969	a	g	30247.00	-2.972	0.002961	--
rs4937735	a	g	30246.00	-2.972	0.002963	--
rs13189947	a	g	30065.00	-2.971	0.002966	--
rs4804629	a	g	30019.00	-2.971	0.002967	--
rs17624390	a	g	30054.00	-2.971	0.002969	--
rs3852427	a	g	29793.00	-2.971	0.002971	--
rs17286513	a	g	29647.00	2.971	0.002972	++
rs6589931	a	g	30234.00	-2.971	0.002972	--
rs7734813	a	g	30243.00	2.970	0.002973	++
rs1019668	a	c	30246.00	-2.970	0.002974	--
rs6847636	a	g	30094.00	-2.970	0.002975	--
rs9922459	a	g	30247.00	2.970	0.002979	++
rs11734405	a	g	30154.00	2.969	0.002983	++
rs895266	a	g	30148.00	2.969	0.002983	++
rs1345516	a	c	29770.00	-2.969	0.002985	--
rs7926975	a	g	29846.00	-2.969	0.002985	--
rs10882416	a	g	30107.00	2.969	0.002987	++
rs6676110	a	g	30120.00	-2.969	0.002988	--
rs8064138	a	g	29850.00	-2.969	0.002989	--
rs7215193	a	g	30175.00	2.969	0.00299	++
rs2741027	a	g	30175.00	2.968	0.002999	++
rs13129389	a	g	30156.00	2.968	0.003	++
rs1482458	a	g	30082.00	2.968	0.003001	-+
rs10904173	a	g	30051.00	-2.967	0.003002	--
rs4238978	a	g	29583.00	-2.968	0.003002	--
rs4638261	a	c	30057.00	-2.967	0.003003	--
rs2749418	a	g	30132.00	-2.967	0.003006	--
rs1910346	a	g	29435.00	2.967	0.003007	++
rs4572916	a	c	30110.00	-2.967	0.003007	--
rs746017	a	g	23920.00	-2.967	0.003007	--
rs10105465	a	g	29597.00	2.967	0.003008	++
rs9283119	a	g	30135.00	-2.967	0.003008	--
rs16896333	a	g	30239.00	-2.967	0.003009	--
rs1999713	a	g	30110.00	2.967	0.00301	++
rs4912650	a	c	29807.00	-2.967	0.00301	--
rs4148324	a	c	30238.00	-2.967	0.003011	--
rs4148325	a	g	30243.00	2.966	0.003014	++
rs10893173	a	g	29385.00	-2.965	0.003022	--
rs6100478	a	c	30074.00	2.965	0.003023	++
rs11852359	a	c	30234.00	-2.965	0.003026	--
rs1447840	a	g	29681.00	2.965	0.003027	-+
rs3762903	a	g	30245.00	-2.965	0.003029	--
rs568080	a	g	30246.00	2.965	0.003029	++
rs1363014	a	g	30115.00	2.965	0.003031	++
rs3907015	a	g	30119.00	2.965	0.003031	++
rs2993561	a	g	27976.00	-2.964	0.003034	--
rs6742078	a	c	30241.00	2.964	0.003037	++
rs291241	a	g	30103.00	-2.964	0.003038	--
rs6427100	a	g	30244.00	2.964	0.003041	++
rs757353	a	g	30173.00	-2.963	0.003043	--
rs8041896	a	g	30163.00	-2.963	0.003043	--
rs624331	a	g	30148.00	-2.963	0.003044	--
rs7943194	a	g	30128.00	-2.963	0.003046	--
rs8014658	a	g	30052.00	-2.963	0.00305	--
rs1664456	a	g	30204.00	-2.962	0.003055	--
rs7296999	a	g	29869.00	2.962	0.003059	++
rs9964979	a	g	29763.00	2.961	0.003063	++
rs17050529	a	c	30127.00	-2.961	0.003064	--
rs1233434	a	g	30195.00	2.961	0.003067	++
rs12230878	a	g	30076.00	2.961	0.003069	++
rs17004060	a	g	28284.00	-2.961	0.003069	--
rs3788723	a	g	29473.00	-2.961	0.003071	--
rs6831346	a	g	30056.00	2.961	0.003071	++
rs7908228	a	c	29948.00	2.960	0.003074	++
rs9961704	a	g	29264.00	-2.960	0.003074	--
rs9807263	a	g	29801.00	2.960	0.003075	++
rs2232239	a	g	30245.00	2.959	0.003082	++
rs1572347	a	c	30143.00	-2.959	0.003083	--
rs4490256	a	g	29710.00	-2.959	0.003086	--
rs7243799	a	g	29859.00	-2.959	0.003086	--
rs6709104	a	g	30042.00	2.959	0.003088	++
rs8126725	a	g	30057.00	2.959	0.003088	++
rs1027472	a	g	28739.00	2.959	0.003091	++
rs6663746	a	g	29775.00	-2.959	0.003091	--
rs3859514	a	g	30112.00	2.958	0.003095	++
rs7006088	a	g	30244.00	-2.958	0.003096	--
rs4875334	a	g	28866.00	-2.958	0.003097	--
rs4253308	a	c	29837.00	2.958	0.003099	++
rs7717058	a	g	28959.00	2.958	0.003099	++
rs1615197	a	g	29498.00	-2.958	0.0031	--
rs9634435	a	g	27823.00	-2.958	0.0031	--
rs7081960	a	g	30233.00	2.957	0.003101	++
rs10857170	a	g	30066.00	-2.957	0.003105	--
rs3812354	a	g	30247.00	-2.957	0.003106	--
rs7953710	a	g	30245.00	2.957	0.003108	++
rs17086046	a	g	30247.00	-2.957	0.00311	--
rs768711	a	g	30017.00	2.957	0.00311	++
rs1106477	a	g	30122.00	-2.957	0.003111	--
rs13067318	a	g	28884.00	2.957	0.003111	++
rs17131522	a	g	30247.00	-2.957	0.003111	--
rs6870318	a	g	29818.00	-2.956	0.003114	--
rs704408	a	g	29624.00	2.956	0.003114	++
rs12697910	a	g	30246.00	2.956	0.003116	++
rs4888798	a	g	29831.00	-2.956	0.003116	--
rs17020045	a	g	29602.00	2.956	0.003117	++
rs714133	a	g	30134.00	-2.956	0.003121	--
rs10860638	a	g	29231.00	2.955	0.003122	++
rs12780491	a	g	30229.00	-2.955	0.003122	--
rs7072007	a	g	29664.00	2.955	0.003122	++
rs4635418	a	g	30247.00	2.955	0.003124	++
rs1251578	a	g	30115.00	2.955	0.003126	++
rs2581219	a	g	29707.00	-2.955	0.003129	--
rs1485404	a	c	28016.00	-2.955	0.00313	+-
rs10417017	a	c	30194.00	-2.955	0.003131	--
rs11062678	a	g	29236.00	2.954	0.003136	++
rs7837333	a	g	29885.00	2.954	0.003138	++
rs4756857	a	g	30091.00	2.954	0.00314	++
rs12133004	a	g	30032.00	-2.954	0.003141	--
rs17084939	a	c	30014.00	-2.953	0.003144	--
rs7704730	a	g	29838.00	-2.953	0.003144	--
rs12582305	a	g	30198.00	-2.953	0.003149	--
rs7674283	a	g	30235.00	-2.952	0.003152	--
rs2044961	a	g	29532.00	-2.952	0.003153	--
rs2741029	a	c	30201.00	-2.952	0.003154	--
rs969282	a	g	29687.00	2.952	0.003154	++
rs8118494	a	c	30247.00	2.952	0.003156	-+
rs10829895	a	g	29267.00	2.952	0.003161	++
rs7212362	a	g	29705.00	2.952	0.003161	++
rs9609263	a	c	29829.00	2.952	0.003162	++
rs10843492	a	g	29786.00	-2.951	0.003165	--
rs17030576	a	g	30246.00	2.951	0.003166	++
rs10004503	a	g	29574.00	-2.951	0.003169	--
rs7303433	a	g	30106.00	2.951	0.003169	++
rs11128087	a	g	30116.00	2.951	0.00317	++
rs1233446	a	g	30081.00	-2.951	0.003172	--
rs8039718	a	g	29848.00	2.950	0.003175	++
rs1599228	a	g	29663.00	-2.950	0.003176	--
rs4716810	a	g	30156.00	-2.950	0.003176	--
rs10506807	a	g	30223.00	-2.950	0.003179	--
rs12725975	a	g	27621.00	-2.950	0.003179	--
rs16970549	a	g	30189.00	2.950	0.003181	++
rs17331955	a	g	29970.00	-2.950	0.003183	--
rs7648007	a	g	30039.00	2.949	0.003183	++
rs2078028	a	g	30221.00	2.949	0.003185	++
rs11739531	a	g	29918.00	-2.949	0.003191	--
rs1194049	a	g	29594.00	-2.949	0.003193	--
rs131127	a	g	30231.00	-2.948	0.003194	--
rs1597181	a	g	30213.00	-2.948	0.003195	--
rs4598609	a	c	30189.00	-2.948	0.003195	--
rs887829	a	g	30246.00	2.948	0.003196	++
rs9926622	a	g	29707.00	2.948	0.003197	++
rs3910054	a	g	29567.00	2.948	0.0032	++
rs9261361	a	g	30244.00	2.948	0.003202	++
rs1923630	a	g	29691.00	2.947	0.003204	++
rs3734836	a	g	30247.00	2.947	0.003206	++
rs6458229	a	g	30246.00	2.947	0.003208	++
rs12571218	a	g	30188.00	-2.947	0.00321	--
rs777567	a	c	30146.00	-2.947	0.003211	--
rs4279979	a	g	29995.00	2.947	0.003213	++
rs35974282	a	g	29946.00	2.946	0.003216	++
rs10005233	a	g	29179.00	2.946	0.003222	++
rs10491174	a	g	29842.00	-2.946	0.003224	--
rs4668488	a	c	30014.00	2.946	0.003224	++
rs17108441	a	g	30211.00	2.945	0.003227	++
rs623183	a	g	29928.00	-2.945	0.003228	--
rs7874937	a	g	30120.00	-2.945	0.003228	--
rs4759035	a	g	30171.00	2.945	0.003229	++
rs782706	a	c	29788.00	2.945	0.00323	++
rs16835818	a	g	29073.00	2.945	0.003233	++
rs7773617	a	c	29037.00	2.944	0.003235	-+
rs982330	a	g	30179.00	-2.944	0.003237	--
rs12813150	a	g	30229.00	-2.944	0.003238	--
rs7008510	a	g	29102.00	-2.944	0.00324	--
rs1465684	a	c	30196.00	-2.944	0.003242	--
rs12329348	a	g	29815.00	-2.943	0.003246	--
rs9910778	a	c	30071.00	-2.943	0.003246	--
rs2285689	a	g	29472.00	-2.943	0.003248	--
rs2339732	a	c	30172.00	2.943	0.00325	++
rs1910364	a	g	30120.00	2.943	0.003253	++
rs7674517	a	g	29314.00	2.942	0.003259	-+
rs4953715	a	c	29983.00	-2.942	0.003263	--
rs7069995	a	g	29887.00	-2.942	0.003265	--
rs17278893	a	g	30123.00	2.941	0.003276	++
rs4923127	a	g	30044.00	2.941	0.003276	++
rs10075302	a	c	30233.00	-2.940	0.003277	--
rs6133123	a	g	30247.00	2.940	0.003281	++
rs687852	a	g	30247.00	-2.940	0.003281	--
rs974343	a	g	28161.00	2.940	0.003285	++
rs753455	a	g	29597.00	-2.939	0.00329	--
rs12860899	a	g	29981.00	2.939	0.003292	++
rs9316060	a	c	30110.00	-2.939	0.003295	--
rs11632332	a	g	30119.00	2.939	0.003296	++
rs1865395	a	g	30240.00	-2.938	0.003301	--
rs11134077	a	c	30199.00	-2.938	0.003302	--
rs10086736	a	g	29658.00	2.938	0.003306	++
rs2794606	a	g	26767.00	2.938	0.003307	++
rs1121404	a	g	28814.00	2.937	0.003309	++
rs2461227	a	g	28272.00	2.937	0.00331	++
rs4242365	a	g	30078.00	2.937	0.003314	++
rs2809426	a	g	29948.00	2.937	0.003318	++
rs722766	a	g	29993.00	-2.937	0.003318	--
rs10887305	a	g	30217.00	-2.936	0.003322	--
rs10945682	a	g	30194.00	-2.936	0.003326	--
rs4701143	a	g	30177.00	-2.935	0.003331	--
rs7667149	a	g	30059.00	2.935	0.003332	++
rs1528667	a	g	29697.00	-2.935	0.003333	--
rs4741117	a	g	30054.00	-2.935	0.003335	--
rs13138899	a	g	30246.00	-2.935	0.003336	--
rs247527	a	g	28950.00	2.935	0.003337	++
rs12044852	a	c	30068.00	-2.935	0.003338	--
rs7043519	a	g	30161.00	-2.935	0.003338	--
rs11642239	a	g	29214.00	2.935	0.00334	++
rs7520333	a	g	29813.00	-2.935	0.00334	+-
rs1394255	a	g	29966.00	-2.934	0.003343	--
rs10232337	a	c	29191.00	-2.934	0.003346	--
rs884250	a	g	30198.00	-2.934	0.003348	--
rs1827153	a	g	30243.00	-2.934	0.003349	--
rs9261203	a	g	30233.00	2.934	0.00335	++
rs10829489	a	g	29570.00	2.933	0.003352	-+
rs12638862	a	g	29928.00	-2.934	0.003352	--
rs10234381	a	g	29992.00	-2.932	0.003367	--
rs12664614	a	c	29866.00	2.932	0.003368	-+
rs16922373	a	g	30057.00	-2.932	0.003368	--
rs4918605	a	g	29576.00	-2.932	0.003369	--
rs16870878	a	c	29500.00	2.932	0.003372	++
rs2639304	a	g	30241.00	-2.931	0.003376	--
rs6830724	a	g	30022.00	-2.931	0.003377	--
rs10739927	a	c	30206.00	2.931	0.003379	++
rs10874744	a	g	30114.00	-2.931	0.003381	--
rs10039269	a	g	30056.00	2.930	0.003387	++
rs10952317	a	g	30051.00	-2.930	0.003389	--
rs11034685	a	g	30243.00	-2.930	0.00339	--
rs12580432	a	g	29971.00	-2.930	0.003393	--
rs4782977	a	g	29545.00	2.929	0.003396	++
rs10437866	a	g	30028.00	-2.929	0.003398	--
rs2351212	a	g	30071.00	2.929	0.003405	++
rs927821	a	c	29702.00	2.929	0.003406	++
rs11876	a	g	29974.00	2.928	0.003407	++
rs29910	a	g	30195.00	2.928	0.003408	-+
rs4855499	a	g	30246.00	-2.928	0.003411	--
rs3823231	a	g	30155.00	-2.928	0.003413	--
rs7539855	a	c	30120.00	-2.928	0.003413	--
rs9519977	a	g	29465.00	2.928	0.003413	++
rs4732260	a	c	29145.00	2.928	0.003414	++
rs11662368	a	g	30160.00	2.927	0.003417	++
rs2280446	a	g	30247.00	-2.927	0.003418	--
rs9414844	a	g	30163.00	2.927	0.003419	++
rs1897815	a	g	29833.00	-2.927	0.00342	--
rs4968530	a	g	29708.00	-2.927	0.00342	--
rs200888	a	c	30247.00	2.927	0.003421	++
rs10754444	a	g	30173.00	2.927	0.003423	++
rs1235163	a	g	30232.00	2.927	0.003423	++
rs1233430	a	c	30180.00	2.927	0.003424	++
rs10782527	a	g	29162.00	2.927	0.003426	++
rs11025273	a	g	27619.00	-2.927	0.003426	--
rs6990507	a	c	29031.00	2.927	0.003426	-+
rs12887671	a	g	30229.00	-2.927	0.003427	--
rs11779287	a	g	30141.00	-2.926	0.003429	--
rs1258276	a	c	29603.00	-2.926	0.003429	--
rs1150593	a	c	29351.00	-2.926	0.00343	--
rs11725377	a	g	30168.00	2.926	0.00343	++
rs3819536	a	g	30207.00	2.926	0.003431	++
rs6592657	a	g	30246.00	2.926	0.003432	++
rs4754021	a	g	30115.00	-2.926	0.003438	--
rs1543921	a	g	29532.00	2.925	0.00344	++
rs12756603	a	g	29996.00	2.925	0.003442	++
rs17164396	a	c	30245.00	-2.925	0.003443	--
rs11623398	a	c	29956.00	2.925	0.003446	++
rs3859404	a	g	29940.00	2.925	0.003447	++
rs171711	a	c	30247.00	2.924	0.003451	++
rs10109996	a	g	29861.00	-2.924	0.003452	--
rs6879107	a	c	30239.00	-2.924	0.003452	--
rs783396	a	c	30234.00	-2.924	0.003452	--
rs3913723	a	g	30067.00	2.924	0.003454	-+
rs17586847	a	g	29546.00	2.924	0.003456	++
rs6811075	a	g	30246.00	2.924	0.003458	++
rs6018188	a	g	29250.00	2.923	0.003464	++
rs10068109	a	g	30008.00	2.923	0.003466	++
rs11685113	a	g	29675.00	2.923	0.003467	++
rs6067967	a	g	30066.00	-2.923	0.003467	--
rs7193281	a	g	29417.00	2.923	0.003468	++
rs1922117	a	c	29750.00	-2.923	0.003469	--
rs9261151	a	g	30246.00	-2.922	0.003473	--
rs9571556	a	g	29535.00	-2.922	0.003474	--
rs1706390	a	g	30224.00	-2.922	0.003475	--
rs1566994	a	c	30200.00	2.922	0.003477	++
rs869628	a	g	30142.00	2.922	0.003478	++
rs10988311	a	c	29614.00	-2.922	0.003483	--
rs3911386	a	g	29577.00	2.922	0.003483	++
rs7075547	a	g	28452.00	2.921	0.003488	++
rs1827746	a	g	29554.00	2.921	0.003489	++
rs13251475	a	g	30246.00	-2.921	0.00349	--
rs12458817	a	g	30122.00	2.921	0.003491	-+
rs3121992	a	g	30244.00	-2.921	0.003491	--
rs11854565	a	g	26534.00	2.920	0.003496	++
rs10500465	a	g	30154.00	-2.920	0.003498	--
rs6898585	a	g	29945.00	2.920	0.0035	++
rs7090877	a	c	30134.00	-2.920	0.003502	+-
rs1505749	a	g	29610.00	-2.920	0.003503	--
rs10749888	a	g	30218.00	-2.920	0.003504	--
rs11187825	a	g	29819.00	2.920	0.003504	++
rs10735467	a	g	30138.00	-2.919	0.003506	--
rs2899365	a	g	30231.00	2.919	0.003506	++
rs9615889	a	g	29703.00	2.919	0.003507	++
rs11764594	a	g	28936.00	2.919	0.003513	++
rs12679115	a	g	30065.00	-2.919	0.003513	--
rs7918518	a	g	29201.00	2.919	0.003513	++
rs12880364	a	c	30194.00	-2.919	0.003517	--
rs10788344	a	g	30128.00	-2.918	0.003518	--
rs664112	a	g	30086.00	2.918	0.003523	++
rs1977131	a	g	30209.00	2.918	0.003524	++
rs8061329	a	c	30025.00	2.918	0.003525	++
rs4705859	a	g	29551.00	-2.918	0.003526	--
rs4845488	a	g	29631.00	-2.917	0.003533	+-
rs17041421	a	g	30161.00	-2.917	0.003537	--
rs4267782	a	g	29880.00	2.917	0.003537	++
rs2907823	a	g	29644.00	2.917	0.003538	++
rs425232	a	c	30084.00	2.917	0.003538	++
rs6860990	a	g	29093.00	2.916	0.003544	++
rs11599279	a	g	30163.00	2.916	0.003549	++
rs16949463	a	g	30070.00	2.915	0.003553	++
rs756075	a	g	30162.00	2.915	0.003553	++
rs9611953	a	g	30102.00	-2.915	0.003553	--
rs10793169	a	g	29996.00	-2.915	0.003556	--
rs10266190	a	g	29578.00	-2.915	0.003559	--
rs17746486	a	g	30231.00	2.915	0.00356	++
rs2020365	a	g	29959.00	-2.915	0.003561	--
rs13022931	a	g	30234.00	-2.914	0.003563	--
rs9300510	a	g	30206.00	-2.914	0.003568	--
rs4773624	a	g	30150.00	2.914	0.003569	++
[truncated: 555,374 more rows]
