# Supplementary material for: Genome-wide interaction study of a proxy for stress-sensitivity and its prediction of major depressive disorder
Source: PLoS One. 2018 Dec 20;13(12):e0209160. doi: 10.1371/journal.pone.0209160 (PMC6301766; doi:10.1371/journal.pone.0209160)
Supplement: S6 Table — (XLSX) [file pone.0209160.s016.xlsx]

## Sheet: Sheet1
S6 Table. Summary results from polygenic risk score (PRS) analysis using PRSice-2
MDD risk prediction in UK Biobank
Summary Statistics	Threshold	R2	p	β coefficient	S.E.	# SNP	Empirical-p
GS GWIS	0.001	1.49 x10-5	0.549664	0.00175134	0.00292733	345	-
GS GWIS	0.005	5.99 x10-5	0.230563	0.00348988	0.0029108	1526	0.684132
GS GWIS	0.01	4.22 x10-6	0.750409	0.000927105	0.00291447	2894	-
GS GWIS	0.02	3.24 x10-6	0.780509	-0.00081019	0.00290746	5363	-
GS GWIS	0.03	7.06 x10-6	0.680748	-0.00119544	0.00290545	7616	-
GS GWIS	0.04	1.23 x10-6	0.863456	0.000498521	0.00289875	9795	-
GS GWIS	0.05	1.12 x10-6	0.869843	0.00047545	0.00290157	11829	-
GS GWIS	0.1	3.75 x10-6	0.764254	-0.000873876	0.00291387	21270	-
GS GWIS	0.2	8.86 x10-6	0.644935	-0.00133834	0.00290428	37187	-
GS GWIS	0.3	7.40 x10-6	0.673605	-0.00122346	0.00290462	50757	-
GS GWIS	0.4	1.36 x10-5	0.567393	-0.00166105	0.00290442	62367	-
GS GWIS	0.5	3.15 x10-5	0.384791	-0.00252527	0.00290555	72518	-
GS GWIS	1	2.99 x10-5	0.397284	-0.00246053	0.00290671	105965	-
GS GWAS MDD	0.001	8.88 x10-5	0.144516	0.00423867	0.00290473	321	-
GS GWAS MDD	0.005	0.000678024	5.51 x10--5	0.0116971	0.00289997	1551	-
GS GWAS MDD	0.01	0.000509482	0.000472948	0.0100827	0.00288396	2950	-
GS GWAS MDD	0.02	0.000877145	4.49 x10-6	0.0133017	0.00289912	5421	-
GS GWAS MDD	0.03	0.000959139	1.61 x10-6	0.0140196	0.00292193	7725	0.0001
GS GWAS MDD	0.04	0.000931599	2.27 x10-6	0.0138323	0.00292524	9972	-
GS GWAS MDD	0.05	0.000752813	2.14 x10-5	0.0124522	0.00292971	12107	-
GS GWAS MDD	0.1	0.000718807	3.29 x10-5	0.0121979	0.00293704	21666	-
GS GWAS MDD	0.2	0.000558608	0.000251893	0.0107481	0.00293592	37657	-
GS GWAS MDD	0.3	0.000533753	0.000346304	0.0105007	0.00293441	50970	-
GS GWAS MDD	0.4	0.00055274	0.000271534	0.0106857	0.00293433	62381	-
GS GWAS MDD	0.5	0.000509722	0.00047149	0.0102732	0.00293775	72553	-
GS GWAS MDD	1	0.000451602	0.000998201	0.0096645	0.00293624	105850	-
GS GWAS EPQN	0.001	0.000379194	0.00256452	0.00877471	0.00290943	397	-
GS GWAS EPQN	0.005	0.00067407	5.80 x10-5	0.0117385	0.00291877	1689	-
GS GWAS EPQN	0.01	0.000481373	0.000679289	0.00991287	0.00291704	3049	-
GS GWAS EPQN	0.02	0.000669562	6.14 x10-5	0.0116189	0.00289876	5651	-
GS GWAS EPQN	0.03	0.000623175	0.000110568	0.0112464	0.00290845	7957	-
GS GWAS EPQN	0.04	0.000739668	2.53 x10-5	0.0122976	0.00291895	10159	-
GS GWAS EPQN	0.05	0.000774376	1.63 x10-5	0.0125928	0.00292121	12296	0.0005
GS GWAS EPQN	0.1	0.00062769	0.000104398	0.0112937	0.00291014	21790	-
GS GWAS EPQN	0.2	0.000755408	2.07 x10-5	0.0124031	0.00291313	37772	-
GS GWAS EPQN	0.3	0.000483159	0.000663811	0.00991244	0.00291151	51115	-
GS GWAS EPQN	0.4	0.000604933	0.000139459	0.0110822	0.00290889	62611	-
GS GWAS EPQN	0.5	0.000600135	0.00014825	0.0110556	0.0029135	72724	-
GS GWAS EPQN	1	0.00056519	0.00023156	0.0107335	0.00291479	106022	-
PGC2 GWAS MDD	0.001	0.00240871	2.86 x10-14	0.0221036	0.00290481	692	-
PGC2 GWAS MDD	0.005	0.00367058	5.98 x10-21	0.0273938	0.00291439	2259	-
PGC2 GWAS MDD	0.01	0.00414411	1.88 x10-23	0.0290898	0.00291192	3818	-
PGC2 GWAS MDD	0.02	0.00480299	6.26 x10-27	0.0312117	0.00290113	6501	-
PGC2 GWAS MDD	0.03	0.00548407	1.60 x10-30	0.0333745	0.00290212	8830	-
PGC2 GWAS MDD	0.04	0.00618157	3.34 x10-34	0.0353636	0.00289534	10975	-
PGC2 GWAS MDD	0.05	0.00598545	3.61 x10-33	0.0347968	0.00289553	12975	-
PGC2 GWAS MDD	0.1	0.0063685	3.45 x10-35	0.0360319	0.00290615	21544	-
PGC2 GWAS MDD	0.2	0.00634524	4.57 x10-35	0.0360177	0.00291037	35023	-
PGC2 GWAS MDD	0.3	0.00655498	3.58 x10-36	0.0366449	0.00291297	46240	-
PGC2 GWAS MDD	0.4	0.00659633	2.17 x10-36	0.0367308	0.00291056	55832	-
PGC2 GWAS MDD	0.5	0.00674968	3.36 x10-37	0.0371502	0.00290994	64113	0.0001
PGC2 GWAS MDD	1	0.00659775	2.13 x10-36	0.0367369	0.00291073	90514	-
GPC GWAS EPQN	0.001	5.93e-05	0.232975	0.0034842	0.00292112	450	-
GPC GWAS EPQN	0.005	0.00047754	0.000713734	0.00984361	0.00290826	1923	-
GPC GWAS EPQN	0.01	0.000349011	0.0038147	0.00846158	0.00292446	3508	-
GPC GWAS EPQN	0.02	0.000389339	0.00224533	0.00896142	0.00293236	6310	-
GPC GWAS EPQN	0.03	0.000484233	0.000654681	0.00996823	0.00292465	8761	0.005999
GPC GWAS EPQN	0.04	0.000389933	0.00222793	0.00895165	0.00292693	11106	-
GPC GWAS EPQN	0.05	0.000431876	0.00128937	0.00942108	0.00292695	13319	-
GPC GWAS EPQN	0.1	0.000412993	0.00164856	0.00918914	0.00291946	23043	-
GPC GWAS EPQN	0.2	0.000404552	0.00184043	0.00905106	0.00290545	38773	-
GPC GWAS EPQN	0.3	0.000337535	0.00443948	0.00827244	0.0029073	51732	-
GPC GWAS EPQN	0.4	0.000309518	0.00644059	0.00793176	0.00291105	62532	-
GPC GWAS EPQN	0.5	0.000288657	0.00851247	0.00764975	0.00290725	71717	-
GPC GWAS EPQN	1	0.000335342	0.0045702	0.00824335	0.00290654	100702	-
MDD risk prediction in Generation Scotland
Summary Statistics	Threshold	R2	p	β coefficient	S.E.	# SNP	Empirical-p
UKB GWIS	0.001	0.000615863	0.0641373	0.0514063	0.0277688	359	-
UKB GWIS	0.005	0.00140702	0.00515954	0.0777816	0.0278099	1626	0.039896
UKB GWIS	0.01	0.00134793	0.00617577	0.0762639	0.0278508	3093	-
UKB GWIS	0.02	0.00082812	0.0318182	0.0597164	0.0278179	5620	-
UKB GWIS	0.03	0.000783734	0.0367345	0.0582806	0.0279028	7910	-
UKB GWIS	0.04	0.000783197	0.0367997	0.0583116	0.0279273	10172	-
UKB GWIS	0.05	0.000634099	0.0603104	0.05248	0.0279369	12296	-
UKB GWIS	0.1	0.000298689	0.197258	0.0361067	0.0280027	21828	-
UKB GWIS	0.2	5.56 x10-5	0.5779	0.0156126	0.0280572	38016	-
UKB GWIS	0.3	1.47 x10-5	0.774716	0.00803806	0.0280843	51652	-
UKB GWIS	0.4	8.31 x10-6	0.829698	0.00603532	0.0280596	63278	-
UKB GWIS	0.5	1.24 x10-6	0.933827	0.00233242	0.028091	73445	-
UKB GWIS	1	1.30 x10-8	0.993204	-0.000239447	0.0281123	107168	-
UKB GWAS MDD	0.001	0.000178845	0.318403	0.0331873	0.0332622	459	-
UKB GWAS MDD	0.005	0.000806406	0.0341973	0.0659184	0.0311268	1819	-
UKB GWAS MDD	0.01	0.000404563	0.133579	0.0461141	0.0307399	3293	-
UKB GWAS MDD	0.02	0.000888844	0.0262094	0.0662525	0.0298019	6055	-
UKB GWAS MDD	0.03	0.00157766	0.00306888	0.088043	0.0297367	8577	-
UKB GWAS MDD	0.04	0.00181354	0.00150359	0.0936559	0.0295073	10795	-
UKB GWAS MDD	0.05	0.00168391	0.00222044	0.0898185	0.0293616	12997	-
UKB GWAS MDD	0.1	0.00265037	0.000125175	0.111487	0.029065	22771	0.0015
UKB GWAS MDD	0.2	0.00243232	0.000238189	0.105894	0.0288175	38933	-
UKB GWAS MDD	0.3	0.00205055	0.000740482	0.0968134	0.0286928	52382	-
UKB GWAS MDD	0.4	0.00188791	0.00120425	0.0928607	0.0286796	63788	-
UKB GWAS MDD	0.5	0.00188513	0.00121414	0.092669	0.028641	73870	-
UKB GWAS MDD	1	0.0018228	0.00146334	0.0909943	0.0285978	107102	-
UKB GWAS EPQN	0.001	0.00257189	0.000157057	0.153412	0.0405891	937	-
UKB GWAS EPQN	0.005	0.00165949	0.00238208	0.111332	0.0366475	2886	-
UKB GWAS EPQN	0.01	0.00162997	0.00261083	0.104237	0.034628	4650	-
UKB GWAS EPQN	0.02	0.00192175	0.00108078	0.108054	0.0330582	7726	-
UKB GWAS EPQN	0.03	0.00222809	0.000434305	0.114407	0.0325177	10453	-
UKB GWAS EPQN	0.04	0.00260106	0.000144048	0.121308	0.0319139	12922	-
UKB GWAS EPQN	0.05	0.00300612	4.39 x10-5	0.129371	0.0316639	15217	-
UKB GWAS EPQN	0.1	0.00298832	4.62 x10-5	0.125519	0.0308111	25209	-
UKB GWAS EPQN	0.2	0.00291587	5.70 x10-5	0.121565	0.0302027	41077	-
UKB GWAS EPQN	0.3	0.00322564	2.31 x10-5	0.126745	0.0299438	54140	-
UKB GWAS EPQN	0.4	0.00330371	1.84 x10-5	0.128011	0.029884	65276	0.0002
UKB GWAS EPQN	0.5	0.00322111	2.34 x10-5	0.126075	0.029805	74888	-
UKB GWAS EPQN	1	0.0031251	3.09 x10-5	0.124076	0.0297791	106865	-
PGC2 GWAS MDD	0.001	0.00414855	1.62 x10-6	0.216448	0.0451304	770	-
PGC2 GWAS MDD	0.005	0.00521061	7.66 x10-8	0.203259	0.0378157	2458	-
PGC2 GWAS MDD	0.01	0.00560683	2.47 x10-8	0.196584	0.0352614	4098	-
PGC2 GWAS MDD	0.02	0.00596288	9.04 x10-9	0.195246	0.0339684	6870	-
PGC2 GWAS MDD	0.03	0.00557897	2.67 x10-8	0.18491	0.0332474	9285	-
PGC2 GWAS MDD	0.04	0.00548094	3.56 x10-8	0.179858	0.0326349	11584	-
PGC2 GWAS MDD	0.05	0.00656878	1.63 x10-9	0.193818	0.0321375	13556	-
PGC2 GWAS MDD	0.1	0.00774814	6.02 x10-11	0.205598	0.0314216	22338	-
PGC2 GWAS MDD	0.2	0.00887224	2.59 x10-12	0.216279	0.0309054	36238	-
PGC2 GWAS MDD	0.3	0.00939702	6.08 x10-13	0.221812	0.030813	47465	-
PGC2 GWAS MDD	0.4	0.00968321	2.74 x10-13	0.224167	0.0306811	57007	-
PGC2 GWAS MDD	0.5	0.00914253	1.23 x10-12	0.217315	0.0305994	65574	-
PGC2 GWAS MDD	1	0.00992732	1.39 x10-13	0.22645	0.0306121	92248	0.0001
GPC GWAS EPQN	0.001	0.000771689	0.0382666	0.0579815	0.0279835	453	-
GPC GWAS EPQN	0.005	0.000879223	0.0269669	0.0617304	0.0279071	1933	-
GPC GWAS EPQN	0.01	0.00107656	0.0143831	0.0685033	0.0279885	3521	0.10379
GPC GWAS EPQN	0.02	0.000736456	0.0429258	0.0568248	0.0280695	6348	-
GPC GWAS EPQN	0.03	0.000494566	0.0971083	0.0463769	0.0279541	8807	-
GPC GWAS EPQN	0.04	0.000815662	0.0331399	0.0594976	0.0279281	11165	-
GPC GWAS EPQN	0.05	0.000549567	0.0803194	0.0488544	0.0279354	13399	-
GPC GWAS EPQN	0.1	0.000292343	0.202061	0.0356931	0.0279792	23180	-
GPC GWAS EPQN	0.2	0.000389567	0.140913	0.04123	0.0280019	39079	-
GPC GWAS EPQN	0.3	0.00031477	0.185646	0.0370725	0.0280095	52223	-
GPC GWAS EPQN	0.4	0.000457649	0.110546	0.0446962	0.0280096	63160	-
GPC GWAS EPQN	0.5	0.000539128	0.0833026	0.0485336	0.0280243	72494	-
GPC GWAS EPQN	1	0.000611543	0.0651206	0.0516962	0.0280283	101954	-
In red, best-fit PRS. In bold, significant PRS after 10 000 permutations (Empirical-p < 0.05).
